# Supplementary material for: LDAPrototype: a model selection algorithm to improve reliability of latent Dirichlet allocation
Source: PeerJ Comput Sci. 2024 Sep 20;10:e2279. doi: 10.7717/peerj-cs.2279 (PMC11639148; doi:10.7717/peerj-cs.2279)
Supplement: Supplemental Information 1 [file peerj-cs-10-2279-s001.zip]

Archive with 37 entries (37 files):
- analysis.R
- analysis_sub_usatoday.R
- compute_cosine_and_js.R
- compute_cosine_and_js_batchtools.R
- compute_economy_politics.R
- compute_jaccard_neu.R
- compute_nyt.R
- compute_rbo_batchtools.R
- compute_reuters.R
- compute_sclop.R
- compute_sclop_proto.R
- compute_sclop_proto_cross4.R
- compute_sclop_proto_sclop_jaccard_neu.R
- compute_sclop_rbo.R
- compute_serial.R
- compute_tweets.R
- correct_js.R
- correct_js2.R
- correct_sclop_naming.R
- data.R
- dend.R
- indices_sub_lda_usatoday.R
- npmi.R
- npmi_model.R
- npmi_topics.R
- perplexity.R
- perplexity_model.R
- plot_functions.R
- plotECDF.R
- plotECDF_base.R
- rebuild_lost_jaccard.R
- reliability_score_table.R
- save_proto_reps.R
- tmp.R
- transfer_jaccard.R
- transfer_lda.R
- transfer_sclop.R
