# Supplementary material for: LDAPrototype: a model selection algorithm to improve reliability of latent Dirichlet allocation
Source: PeerJ Comput Sci. 2024 Sep 20;10:e2279. doi: 10.7717/peerj-cs.2279 (PMC11639148; doi:10.7717/peerj-cs.2279)
Supplement: Supplemental Information 1 [file peerj-cs-10-2279-s001.zip › analysis.R]

library(beanplot)
library(xtable)

# timeproto + timeprotos
l = lapply(c(paste0("n50K", 5:15), paste0("n100K", 5:15), paste0("n200K", 5:15), paste0("n500K", 5:15)),
           function(type)
             readRDS(file.path("reuters", type, "timeproto.rds")))
names(l) = c(paste0("n50K", 5:15), paste0("n100K", 5:15), paste0("n200K", 5:15), paste0("n500K", 5:15))
boxplot(l, ylab = "Laufzeit in Minuten pro Prototype (4 Kerne)", names = rep("", length(l)))
text(seq_len(length(l)), par("usr")[3] - 1, names(l), srt = 45, xpd = TRUE, adj = 1)
abline(v = c(11.5, 22.5, 33.5), lty = 3)

t(sapply(l, summary))
o = do.call(rbind, lapply(l[grepl("K(5|10|15)", names(l))], summary))[,c("Min.", "Mean", "Max.")]
xtable(t(o))

minpolitics = readRDS(file.path("politics", "timeproto.rds"))
mineconomy = readRDS(file.path("economy", "timeproto.rds"))

summary(minpolitics)
summary(mineconomy)

files = list.files("E:/Projekte/2020_DMKD_Ueberarbeitung_INRT/similarity/", pattern = "hours", full.names = TRUE)
l = lapply(files, readRDS)
name = list.files("E:/Projekte/2020_DMKD_Ueberarbeitung_INRT/similarity/", pattern = "hours")
name = gsub("hours", "", gsub(".rds", "", name, fixed = TRUE))
names(l) = name

l2 = l[c("cos", "js",
         paste0("jacc_", c(0.005,0.002,0.001,0)),
         paste0("rbo_k10_p", c(0.1,0.5,0.8)),
         paste0("rbo_k", c(20,50), "_p0.8"),
         paste0("rbo_k", c(10,20,50,100), "_p0.9"))]

l3 = data.frame(cos = as.numeric(summary(l2$cos)[c("Min.", "Mean", "Max.")]),
                row.names = c("Min.", "Mean", "Max."))
l3$js = as.numeric(summary(l2$js)[c("Min.", "Mean", "Max.")])
l3$jacc = as.numeric(summary(unlist(l2[grepl("jacc", names(l2))]))[c("Min.", "Mean", "Max.")])
l3$rbo10 = as.numeric(summary(unlist(l2[grepl("rbo_k10_", names(l2))]))[c("Min.", "Mean", "Max.")])
l3$rbo20 = as.numeric(summary(unlist(l2[grepl("rbo_k20", names(l2))]))[c("Min.", "Mean", "Max.")])
l3$rbo50 = as.numeric(summary(unlist(l2[grepl("rbo_k50", names(l2))]))[c("Min.", "Mean", "Max.")])
l3$rbo100 = as.numeric(summary(unlist(l2[grepl("rbo_k100", names(l2))]))[c("Min.", "Mean", "Max.")])
xtable(l3)


boxplot(l2, ylab = "Laufzeit in Stunden pro Ähnlichkeitsmatrix (4 Kerne)",
        names = rep("", length(l2)))
text(seq_len(length(l2)), par("usr")[3] - 1, names(l2), srt = 45, xpd = TRUE, adj = 1)

beanplot(l2,
         maxstripline = 0, col = "grey", beanline = 1, what = c(0,1,0,1))

points(match("cos", names(l2)), l$serial["cos"], col = "red")
points(match("jacc_0.002", names(l2)), l$serial["jacc_0.002"], col = "red")
points(match("js", names(l2)), l$serial["js"], col = "red")
points(match("rbo_k20_p0.9", names(l2)), l$serial["rbo_20_0.9"], col = "red")

beanplot(list(
  cos = l$serial["cos"]/l$cos/4,
  js = l$serial["js"]/l$js/4,
  jacc_0.002 = l$serial["jacc_0.002"]/l$jacc_0.002/4,
  rbo_20_0.9 = l$serial["rbo_20_0.9"]/l$rbo_k20_p0.9/4),
  maxstripline = 0, col = "grey", beanline = 1, what = c(0,1,0,1), ylim = c(0,1), log = "")
abline(h=0.25, lty = 3)

## Laufzeiten als Tabelle !!!


# sclops + protos_sclop
# Vergleich USAtoday, economy, politics, tweets
library(ggplot2)
library(GGally)

plotydiag = function(l, xmin = min(l$tab)){
  ggplot() + xlim(xmin, 1) +
    stat_ecdf(aes(l$res), geom = "step", color = "red") +
    stat_ecdf(aes(l$tab[,1]), geom = "step") +
    stat_ecdf(aes(l$tab[,2]), geom = "step") +
    stat_ecdf(aes(l$tab[,3]), geom = "step") +
    stat_ecdf(aes(l$tab[,4]), geom = "step") +
    stat_ecdf(aes(l$tab[,5]), geom = "step") +
    stat_ecdf(aes(l$tab[,6]), geom = "step") +
    stat_ecdf(aes(l$tab[,7]), geom = "step") +
    stat_ecdf(aes(l$tab[,8]), geom = "step") +
    stat_ecdf(aes(l$tab[,9]), geom = "step") +
    stat_ecdf(aes(l$tab[,10]), geom = "step") +
    stat_ecdf(aes(l$tab[,11]), geom = "step") +
    stat_ecdf(aes(l$tab[,12]), geom = "step") +
    stat_ecdf(aes(l$tab[,13]), geom = "step") +
    stat_ecdf(aes(l$tab[,14]), geom = "step") +
    stat_ecdf(aes(l$tab[,15]), geom = "step") +
    stat_ecdf(aes(l$tab[,16]), geom = "step") +
    stat_ecdf(aes(l$tab[,17]), geom = "step") +
    stat_ecdf(aes(l$tab[,18]), geom = "step") +
    stat_ecdf(aes(l$tab[,19]), geom = "step") +
    stat_ecdf(aes(l$tab[,20]), geom = "step") +
    stat_ecdf(aes(l$tab[,21]), geom = "step") +
    stat_ecdf(aes(l$tab[,22]), geom = "step") +
    stat_ecdf(aes(l$tab[,23]), geom = "step") +
    stat_ecdf(aes(l$tab[,24]), geom = "step") +
    stat_ecdf(aes(l$tab[,25]), geom = "step") +
    stat_ecdf(aes(l$tab[,26]), geom = "step") +
    stat_ecdf(aes(l$tab[,27]), geom = "step") +
    stat_ecdf(aes(l$tab[,28]), geom = "step") +
    stat_ecdf(aes(l$tab[,29]), geom = "step") +
    stat_ecdf(aes(l$tab[,30]), geom = "step") +
    stat_ecdf(aes(l$tab[,31]), geom = "step") +
    stat_ecdf(aes(l$tab[,32]), geom = "step") +
    stat_ecdf(aes(l$tab[,33]), geom = "step") +
    stat_ecdf(aes(l$tab[,34]), geom = "step") +
    stat_ecdf(aes(l$tab[,35]), geom = "step") +
    stat_ecdf(aes(l$tab[,36]), geom = "step") +
    stat_ecdf(aes(l$tab[,37]), geom = "step") +
    stat_ecdf(aes(l$tab[,38]), geom = "step") +
    stat_ecdf(aes(l$tab[,39]), geom = "step") +
    stat_ecdf(aes(l$tab[,40]), geom = "step") +
    stat_ecdf(aes(l$tab[,41]), geom = "step") +
    stat_ecdf(aes(l$tab[,42]), geom = "step") +
    stat_ecdf(aes(l$tab[,43]), geom = "step") +
    stat_ecdf(aes(l$tab[,44]), geom = "step") +
    stat_ecdf(aes(l$tab[,45]), geom = "step") +
    stat_ecdf(aes(l$tab[,46]), geom = "step") +
    stat_ecdf(aes(l$tab[,47]), geom = "step") +
    stat_ecdf(aes(l$tab[,48]), geom = "step") +
    stat_ecdf(aes(l$tab[,49]), geom = "step") +
    stat_ecdf(aes(l$tab[,50]), geom = "step") +
    stat_ecdf(aes(l$tab[,51]), geom = "step") +
    stat_ecdf(aes(l$tab[,52]), geom = "step") +
    stat_ecdf(aes(l$tab[,53]), geom = "step") +
    stat_ecdf(aes(l$tab[,54]), geom = "step") +
    stat_ecdf(aes(l$tab[,55]), geom = "step") +
    stat_ecdf(aes(l$tab[,56]), geom = "step") +
    stat_ecdf(aes(l$tab[,57]), geom = "step") +
    stat_ecdf(aes(l$tab[,58]), geom = "step") +
    stat_ecdf(aes(l$tab[,59]), geom = "step") +
    stat_ecdf(aes(l$tab[,60]), geom = "step") +
    stat_ecdf(aes(l$tab[,61]), geom = "step") +
    stat_ecdf(aes(l$tab[,62]), geom = "step") +
    stat_ecdf(aes(l$tab[,63]), geom = "step") +
    stat_ecdf(aes(l$tab[,64]), geom = "step") +
    stat_ecdf(aes(l$tab[,65]), geom = "step") +
    stat_ecdf(aes(l$tab[,66]), geom = "step") +
    stat_ecdf(aes(l$tab[,67]), geom = "step") +
    stat_ecdf(aes(l$tab[,68]), geom = "step") +
    stat_ecdf(aes(l$tab[,69]), geom = "step") +
    stat_ecdf(aes(l$tab[,70]), geom = "step") +
    stat_ecdf(aes(l$tab[,71]), geom = "step") +
    stat_ecdf(aes(l$tab[,72]), geom = "step") +
    stat_ecdf(aes(l$tab[,73]), geom = "step") +
    stat_ecdf(aes(l$tab[,74]), geom = "step") +
    stat_ecdf(aes(l$tab[,75]), geom = "step") +
    stat_ecdf(aes(l$tab[,76]), geom = "step") +
    stat_ecdf(aes(l$tab[,77]), geom = "step") +
    stat_ecdf(aes(l$tab[,78]), geom = "step") +
    stat_ecdf(aes(l$tab[,79]), geom = "step") +
    stat_ecdf(aes(l$tab[,80]), geom = "step") +
    stat_ecdf(aes(l$tab[,81]), geom = "step") +
    stat_ecdf(aes(l$tab[,82]), geom = "step") +
    stat_ecdf(aes(l$tab[,83]), geom = "step") +
    stat_ecdf(aes(l$tab[,84]), geom = "step") +
    stat_ecdf(aes(l$tab[,85]), geom = "step") +
    stat_ecdf(aes(l$tab[,86]), geom = "step") +
    stat_ecdf(aes(l$tab[,87]), geom = "step") +
    stat_ecdf(aes(l$tab[,88]), geom = "step") +
    stat_ecdf(aes(l$tab[,89]), geom = "step") +
    stat_ecdf(aes(l$tab[,90]), geom = "step") +
    stat_ecdf(aes(l$tab[,91]), geom = "step") +
    stat_ecdf(aes(l$tab[,92]), geom = "step") +
    stat_ecdf(aes(l$tab[,93]), geom = "step") +
    stat_ecdf(aes(l$tab[,94]), geom = "step") +
    stat_ecdf(aes(l$tab[,95]), geom = "step") +
    stat_ecdf(aes(l$tab[,96]), geom = "step") +
    stat_ecdf(aes(l$tab[,97]), geom = "step") +
    stat_ecdf(aes(l$tab[,98]), geom = "step") +
    stat_ecdf(aes(l$tab[,99]), geom = "step") +
    stat_ecdf(aes(l$tab[,100]), geom = "step") +
    annotate("text", x = xmin, y = 0.95, label = l$name, hjust = 0, vjust = 1)
  # number articles, K, 
}

# 
listecdf = lapply(c("tweets", "usatoday", "politics", "economy"),
                  function(type)
                    list(res = colMeans(readRDS(file.path(type, "protos_sclop.rds")), na.rm = TRUE),
                         tab = do.call(cbind, lapply(readRDS(file.path(type, "sclops.rds")), colMeans, na.rm = TRUE)),
                         name = type)
)
listecdf$reuters = list(res = colMeans(readRDS(file.path("reuters", "n100K5", "protos_sclop.rds")), na.rm = TRUE),
                        tab = do.call(cbind, lapply(readRDS(file.path("reuters", "n100K5", "sclops.rds")), colMeans, na.rm = TRUE)),
                        name = "reuters (R=100, K=5)")
xmin = min(sapply(listecdf, function(x) min(x$tab)))
plots = list()
plots[c(5, 4, 3, 2, 1)] = lapply(listecdf, plotydiag, xmin = xmin)
plots[[6]] = ggplot() + xlim(xmin, 1) +
  stat_ecdf(aes(colMeans(readRDS(file.path("nyt", "sclop.rds")), na.rm = TRUE)), geom = "step")+
  annotate("text", x = xmin, y = 0.95, label = "nyt", hjust = 0)

ggmatrix(plots, 3,2, byrow = FALSE,
         xlab = "Mean LDA Similarity", ylab = "Fn(Mean LDA Similarity)")
# 800x600

tmp = listecdf[1:4]
ggmatrix(lapply(listecdf[1:4], plotydiag,
                xmin = min(sapply(listecdf[1:4], function(x) min(x$tab)))),
         2,2, byrow = FALSE,
         xlab = "Mean LDA Similarity", ylab = "Fn(Mean LDA Similarity)") #4,1
# 800x400

#pdf("reuters.pdf", width = 8.27, height = 11.69)
## n = 50
listecdf = lapply(paste0("n50K", c(5:9, 11:15)),
                  function(type)
                    list(res = colMeans(readRDS(file.path("reuters", type, "protos_sclop.rds")), na.rm = TRUE),
                         tab = do.call(cbind, lapply(readRDS(file.path("reuters", type, "sclops.rds")), colMeans, na.rm = TRUE)),
                         name = paste0("R=50\nK=", substr(type, 5, nchar(type))))
)
ggmatrix(lapply(listecdf, plotydiag,
                xmin = min(sapply(listecdf, function(x) min(x$tab)))),
         5,2, byrow = FALSE,
         xlab = "Mean LDA Similarity", ylab = "Fn(Mean LDA Similarity)")
#800x1000

## n = 100
listecdf = lapply(paste0("n100K", c(5:9, 11:15)),
                  function(type)
                    list(res = colMeans(readRDS(file.path("reuters", type, "protos_sclop.rds")), na.rm = TRUE),
                         tab = do.call(cbind, lapply(readRDS(file.path("reuters", type, "sclops.rds")), colMeans, na.rm = TRUE)),
                         name = paste0("R=100\nK=", substr(type, 6, nchar(type))))
)
ggmatrix(lapply(listecdf, plotydiag,
                xmin = min(sapply(listecdf, function(x) min(x$tab)))),
         5,2, byrow = FALSE,
         xlab = "Mean LDA Similarity", ylab = "Fn(Mean LDA Similarity)")

## n = 200
listecdf = lapply(paste0("n200K", c(5:9, 11:15)),
                  function(type)
                    list(res = colMeans(readRDS(file.path("reuters", type, "protos_sclop.rds")), na.rm = TRUE),
                         tab = do.call(cbind, lapply(readRDS(file.path("reuters", type, "sclops.rds")), colMeans, na.rm = TRUE)),
                         name = paste0("R=200\nK=", substr(type, 6, nchar(type))))
)
ggmatrix(lapply(listecdf, plotydiag,
                xmin = min(sapply(listecdf, function(x) min(x$tab)))),
         5,2, byrow = FALSE,
         xlab = "Mean LDA Similarity", ylab = "Fn(Mean LDA Similarity)")

## n = 500
listecdf = lapply(paste0("n500K", c(5:9, 11:15)),
                  function(type)
                    list(res = colMeans(readRDS(file.path("reuters", type, "protos_sclop.rds")), na.rm = TRUE),
                         tab = do.call(cbind, lapply(readRDS(file.path("reuters", type, "sclops.rds")), colMeans, na.rm = TRUE)),
                         name = paste0("R=500\nK=", substr(type, 6, nchar(type))))
)
ggmatrix(lapply(listecdf, plotydiag,
                xmin = min(sapply(listecdf, function(x) min(x$tab)))),
         5,2, byrow = FALSE,
         xlab = "Mean LDA Similarity", ylab = "Fn(Mean LDA Similarity)")


l1 = lapply(lapply(paste0("n50K", c(5:15)),
                   function(type)
                     list(res = colMeans(readRDS(file.path("reuters", type, "protos_sclop.rds")), na.rm = TRUE),
                          tab = do.call(cbind, lapply(readRDS(file.path("reuters", type, "sclops.rds")), colMeans, na.rm = TRUE)),
                          name = paste0("R=50\nK=", substr(type, 5, nchar(type))))
), plotydiag, xmin = 0.429)
l2 = lapply(lapply(paste0("n100K", c(5:15)),
                   function(type)
                     list(res = colMeans(readRDS(file.path("reuters", type, "protos_sclop.rds")), na.rm = TRUE),
                          tab = do.call(cbind, lapply(readRDS(file.path("reuters", type, "sclops.rds")), colMeans, na.rm = TRUE)),
                          name = paste0("R=100\nK=", substr(type, 6, nchar(type))))
), plotydiag, xmin = 0.429)
l3 = lapply(lapply(paste0("n200K", c(5:15)),
                   function(type)
                     list(res = colMeans(readRDS(file.path("reuters", type, "protos_sclop.rds")), na.rm = TRUE),
                          tab = do.call(cbind, lapply(readRDS(file.path("reuters", type, "sclops.rds")), colMeans, na.rm = TRUE)),
                          name = paste0("R=200\nK=", substr(type, 6, nchar(type))))
), plotydiag, xmin = 0.429)
l4 = lapply(lapply(paste0("n500K", c(5:15)),
                   function(type)
                     list(res = colMeans(readRDS(file.path("reuters", type, "protos_sclop.rds")), na.rm = TRUE),
                          tab = do.call(cbind, lapply(readRDS(file.path("reuters", type, "sclops.rds")), colMeans, na.rm = TRUE)),
                          name = paste0("R=500\nK=", substr(type, 6, nchar(type))))
), plotydiag, xmin = 0.429)
ggmatrix(c(l1, l2, l3, l4),
         11,4, byrow = FALSE,
         xlab = "Mean LDA Similarity", ylab = "Fn(Mean LDA Similarity)")
#800x1100

## K = 10
listecdf = lapply(paste0("n", c(50,100,200,500), "K10"), # 500
                  function(type)
                    list(res = colMeans(readRDS(file.path("reuters", type, "protos_sclop.rds")), na.rm = TRUE),
                         tab = do.call(cbind, lapply(readRDS(file.path("reuters", type, "sclops.rds")), colMeans, na.rm = TRUE)),
                         name = type)
)
ggmatrix(lapply(listecdf, plotydiag,
                xmin = min(sapply(listecdf, function(x) min(x$tab)))),
         2,2, byrow = FALSE) #4, 1 (evtl dann mit obiger Grafik zusammen nebeneinander)

tmp[5:8] = listecdf
tmp[[5]]$name = "reuters (R=50, K=10)"
tmp[[6]]$name = "reuters (R=100, K=10)"
tmp[[7]]$name = "reuters (R=200, K=10)"
tmp[[8]]$name = "reuters (R=500, K=10)"
plots = list()
plots[1:4] = lapply(tmp[1:4], plotydiag,
                    xmin = min(sapply(tmp[1:4], function(x) min(x$tab))))
plots[5:8] = lapply(tmp[5:8], plotydiag,
                    xmin = min(sapply(tmp[5:8], function(x) min(x$tab))))
ggmatrix(plots, 4, 2, byrow = FALSE,
         xlab = "Mean LDA Similarity", ylab = "Fn(Mean LDA Similarity)")
# 800x800
