# Supplementary material for: LDAPrototype: a model selection algorithm to improve reliability of latent Dirichlet allocation
Source: PeerJ Comput Sci. 2024 Sep 20;10:e2279. doi: 10.7717/peerj-cs.2279 (PMC11639148; doi:10.7717/peerj-cs.2279)
Supplement: Supplemental Information 1 [file peerj-cs-10-2279-s001.zip › analysis_sub_usatoday.R]

library(ggplot2)
library(ggrepel)

l = lapply(readRDS(file.path("usatoday", "protos_sclop_sub.rds")), colMeans, na.rm = TRUE)
names(l) = paste0("res", c(10,20,30,40,50,100))
l$tab = do.call(cbind, lapply(readRDS(file.path("usatoday", "sclops.rds")), colMeans, na.rm = TRUE))
l$name = "usatoday"

plotydiag = function(l, xmin = min(l$tab), xmax = max(l$res100)){
  e10 = ecdf(l$res10)
  e20 = ecdf(l$res20)
  e30 = ecdf(l$res30)
  e40 = ecdf(l$res40)
  e50 = ecdf(l$res50)
  e100 = ecdf(l$res100)
  ggplot() + xlim(xmin, xmax) +
    stat_ecdf(aes(l$res10), geom = "step", color = "red") +
    stat_ecdf(aes(l$res20), geom = "step", color = "red") +
    stat_ecdf(aes(l$res30), geom = "step", color = "red") +
    stat_ecdf(aes(l$res40), geom = "step", color = "red") +
    stat_ecdf(aes(l$res50), geom = "step", color = "red") +
    stat_ecdf(aes(l$res100), geom = "step", color = "red") +
    geom_text(aes(x = 0.856, y = e10(0.856)), label = 10) +
    geom_text(aes(x = 0.8655, y = e20(0.8655)), label = 20) +
    geom_text(aes(x = 0.8715, y = e30(0.8715)), label = 30) +
    geom_text(aes(x = 0.8745, y = e40(0.8745)), label = 40) +
    geom_text(aes(x = 0.8795, y = e50(0.8795)), label = 50) +
    geom_text(aes(x = 0.8858, y = e100(0.8858)), label = 100) +
    stat_ecdf(aes(l$tab[,1]), geom = "step") +
    stat_ecdf(aes(l$tab[,2]), geom = "step") +
    stat_ecdf(aes(l$tab[,3]), geom = "step") +
    stat_ecdf(aes(l$tab[,4]), geom = "step") +
    stat_ecdf(aes(l$tab[,5]), geom = "step") +
    stat_ecdf(aes(l$tab[,6]), geom = "step") +
    stat_ecdf(aes(l$tab[,7]), geom = "step") +
    stat_ecdf(aes(l$tab[,8]), geom = "step") +
    stat_ecdf(aes(l$tab[,9]), geom = "step") +
    stat_ecdf(aes(l$tab[,10]), geom = "step") +
    stat_ecdf(aes(l$tab[,11]), geom = "step") +
    stat_ecdf(aes(l$tab[,12]), geom = "step") +
    stat_ecdf(aes(l$tab[,13]), geom = "step") +
    stat_ecdf(aes(l$tab[,14]), geom = "step") +
    stat_ecdf(aes(l$tab[,15]), geom = "step") +
    stat_ecdf(aes(l$tab[,16]), geom = "step") +
    stat_ecdf(aes(l$tab[,17]), geom = "step") +
    stat_ecdf(aes(l$tab[,18]), geom = "step") +
    stat_ecdf(aes(l$tab[,19]), geom = "step") +
    stat_ecdf(aes(l$tab[,20]), geom = "step") +
    stat_ecdf(aes(l$tab[,21]), geom = "step") +
    stat_ecdf(aes(l$tab[,22]), geom = "step") +
    stat_ecdf(aes(l$tab[,23]), geom = "step") +
    stat_ecdf(aes(l$tab[,24]), geom = "step") +
    stat_ecdf(aes(l$tab[,25]), geom = "step") +
    stat_ecdf(aes(l$tab[,26]), geom = "step") +
    stat_ecdf(aes(l$tab[,27]), geom = "step") +
    stat_ecdf(aes(l$tab[,28]), geom = "step") +
    stat_ecdf(aes(l$tab[,29]), geom = "step") +
    stat_ecdf(aes(l$tab[,30]), geom = "step") +
    stat_ecdf(aes(l$tab[,31]), geom = "step") +
    stat_ecdf(aes(l$tab[,32]), geom = "step") +
    stat_ecdf(aes(l$tab[,33]), geom = "step") +
    stat_ecdf(aes(l$tab[,34]), geom = "step") +
    stat_ecdf(aes(l$tab[,35]), geom = "step") +
    stat_ecdf(aes(l$tab[,36]), geom = "step") +
    stat_ecdf(aes(l$tab[,37]), geom = "step") +
    stat_ecdf(aes(l$tab[,38]), geom = "step") +
    stat_ecdf(aes(l$tab[,39]), geom = "step") +
    stat_ecdf(aes(l$tab[,40]), geom = "step") +
    stat_ecdf(aes(l$tab[,41]), geom = "step") +
    stat_ecdf(aes(l$tab[,42]), geom = "step") +
    stat_ecdf(aes(l$tab[,43]), geom = "step") +
    stat_ecdf(aes(l$tab[,44]), geom = "step") +
    stat_ecdf(aes(l$tab[,45]), geom = "step") +
    stat_ecdf(aes(l$tab[,46]), geom = "step") +
    stat_ecdf(aes(l$tab[,47]), geom = "step") +
    stat_ecdf(aes(l$tab[,48]), geom = "step") +
    stat_ecdf(aes(l$tab[,49]), geom = "step") +
    stat_ecdf(aes(l$tab[,50]), geom = "step") +
    stat_ecdf(aes(l$tab[,51]), geom = "step") +
    stat_ecdf(aes(l$tab[,52]), geom = "step") +
    stat_ecdf(aes(l$tab[,53]), geom = "step") +
    stat_ecdf(aes(l$tab[,54]), geom = "step") +
    stat_ecdf(aes(l$tab[,55]), geom = "step") +
    stat_ecdf(aes(l$tab[,56]), geom = "step") +
    stat_ecdf(aes(l$tab[,57]), geom = "step") +
    stat_ecdf(aes(l$tab[,58]), geom = "step") +
    stat_ecdf(aes(l$tab[,59]), geom = "step") +
    stat_ecdf(aes(l$tab[,60]), geom = "step") +
    stat_ecdf(aes(l$tab[,61]), geom = "step") +
    stat_ecdf(aes(l$tab[,62]), geom = "step") +
    stat_ecdf(aes(l$tab[,63]), geom = "step") +
    stat_ecdf(aes(l$tab[,64]), geom = "step") +
    stat_ecdf(aes(l$tab[,65]), geom = "step") +
    stat_ecdf(aes(l$tab[,66]), geom = "step") +
    stat_ecdf(aes(l$tab[,67]), geom = "step") +
    stat_ecdf(aes(l$tab[,68]), geom = "step") +
    stat_ecdf(aes(l$tab[,69]), geom = "step") +
    stat_ecdf(aes(l$tab[,70]), geom = "step") +
    stat_ecdf(aes(l$tab[,71]), geom = "step") +
    stat_ecdf(aes(l$tab[,72]), geom = "step") +
    stat_ecdf(aes(l$tab[,73]), geom = "step") +
    stat_ecdf(aes(l$tab[,74]), geom = "step") +
    stat_ecdf(aes(l$tab[,75]), geom = "step") +
    stat_ecdf(aes(l$tab[,76]), geom = "step") +
    stat_ecdf(aes(l$tab[,77]), geom = "step") +
    stat_ecdf(aes(l$tab[,78]), geom = "step") +
    stat_ecdf(aes(l$tab[,79]), geom = "step") +
    stat_ecdf(aes(l$tab[,80]), geom = "step") +
    stat_ecdf(aes(l$tab[,81]), geom = "step") +
    stat_ecdf(aes(l$tab[,82]), geom = "step") +
    stat_ecdf(aes(l$tab[,83]), geom = "step") +
    stat_ecdf(aes(l$tab[,84]), geom = "step") +
    stat_ecdf(aes(l$tab[,85]), geom = "step") +
    stat_ecdf(aes(l$tab[,86]), geom = "step") +
    stat_ecdf(aes(l$tab[,87]), geom = "step") +
    stat_ecdf(aes(l$tab[,88]), geom = "step") +
    stat_ecdf(aes(l$tab[,89]), geom = "step") +
    stat_ecdf(aes(l$tab[,90]), geom = "step") +
    stat_ecdf(aes(l$tab[,91]), geom = "step") +
    stat_ecdf(aes(l$tab[,92]), geom = "step") +
    stat_ecdf(aes(l$tab[,93]), geom = "step") +
    stat_ecdf(aes(l$tab[,94]), geom = "step") +
    stat_ecdf(aes(l$tab[,95]), geom = "step") +
    stat_ecdf(aes(l$tab[,96]), geom = "step") +
    stat_ecdf(aes(l$tab[,97]), geom = "step") +
    stat_ecdf(aes(l$tab[,98]), geom = "step") +
    stat_ecdf(aes(l$tab[,99]), geom = "step") +
    stat_ecdf(aes(l$tab[,100]), geom = "step") +
    annotate("text", x = xmin, y = 0.95, label = l$name, hjust = 0)# +
    #annotate("text", x = 0.856, y = 0.33, label = 10, hjust = 0) +
    #annotate("text", x = 0.865, y = 0.33, label = 20, hjust = 0) +
    #annotate("text", x = 0.8705, y = 0.33, label = 30, hjust = 0) +
    #annotate("text", x = 0.8756, y = 0.285, label = 40, hjust = 0) +
    #annotate("text", x = 0.8807, y = 0.285, label = 50, hjust = 0) +
    #annotate("text", x = 0.8858, y = 0.285, label = 100, hjust = 0)
  # number articles, K, 
}

plotydiag(l) + xlab("Mean LDA Similarity") + ylab("Fn(Mean LDA Similarity)")
# 800 x 250
