# Supplementary material for: LDAPrototype: a model selection algorithm to improve reliability of latent Dirichlet allocation
Source: PeerJ Comput Sci. 2024 Sep 20;10:e2279. doi: 10.7717/peerj-cs.2279 (PMC11639148; doi:10.7717/peerj-cs.2279)
Supplement: Supplemental Information 1 [file peerj-cs-10-2279-s001.zip › compute_cosine_and_js.R]

message("compute_cosine_and_js.R")
starttime = Sys.time()

#devtools::install_github("JonasRieger/ldaPrototype@similarities")
library(ldaPrototype)

timecosine = timejs = numeric(100)
cand = 1:100
for(i in cand){
  message("### ", i, " ###")
  lda = readRDS(file.path("ldarep", paste0(i, ".rds")))
  topics = mergeTopics(lda)

  a = Sys.time()
  cosine = cosineTopics(topics, pm.backend = "socket", ncpus = 4)
  b = Sys.time()
  timecosine[i] = as.numeric(difftime(b, a, units = "hours"))
  message("cosine: ", difftime(b, a, units = "hours"), " hours")
  saveRDS(cosine, file.path("similarity", "cosine", paste0(i, ".rds")))

  a = Sys.time()
  js = jsTopics(topics, pm.backend = "socket", ncpus = 4)
  b = Sys.time()
  timejs[i] = as.numeric(difftime(b, a, units = "hours"))
  message("js: ", difftime(b, a, units = "hours"), " hours")
  saveRDS(js, file.path("similarity", "js", paste0(i, ".rds")))

  saveRDS(list(cosine4cpus = timecosine, js4cpus = timejs),
    file.path("similarity", paste0("hours", min(cand), "_", max(cand), ".rds")))
}

message(difftime(Sys.time(), starttime, units = "hours"), " hours")

gc()
