# Supplementary material for: LDAPrototype: a model selection algorithm to improve reliability of latent Dirichlet allocation
Source: PeerJ Comput Sci. 2024 Sep 20;10:e2279. doi: 10.7717/peerj-cs.2279 (PMC11639148; doi:10.7717/peerj-cs.2279)
Supplement: Supplemental Information 1 [file peerj-cs-10-2279-s001.zip › compute_cosine_and_js_batchtools.R]

library(batchtools)

reg = makeExperimentRegistry(file.dir = "cosineAndJS", packages = "ldaPrototype")

for(i in 1:100){
  addProblem(paste0("ldarep", i), data = i)
}

addAlgorithm("computeCosineAndJS",
  fun = function(job, data, instance, seed, ...){
    i = data
    starttime = Sys.time()
    message("### ", i, " ###")
    lda = readRDS(file.path("ldarep", paste0(i, ".rds")))
    topics = mergeTopics(lda)

    a = Sys.time()
    cosine = cosineTopics(topics, pm.backend = "socket", ncpus = 4)
    b = Sys.time()
    timecosine = as.numeric(difftime(b, a, units = "hours"))
    message("cosine: ", round(timecosine, 2), " hours")
    saveRDS(cosine, file.path("similarity", "cosine", paste0(i, ".rds")))
    saveRDS(timecosine, file.path("similarity", paste0("timecosine", i, ".rds")))

    gc(verbose = TRUE, reset = TRUE)

    a = Sys.time()
    js = jsTopics(topics, pm.backend = "socket", ncpus = 4)
    b = Sys.time()
    timejs = as.numeric(difftime(b, a, units = "hours"))
    message("js: ", round(timejs, 2), " hours")
    saveRDS(js, file.path("similarity", "js", paste0(i, ".rds")))
    saveRDS(timejs, file.path("similarity", paste0("timejs", i, ".rds")))

    gc(verbose = TRUE, reset = TRUE)

    time = as.numeric(difftime(Sys.time(), starttime, units = "hours"))
    message(round(time, 2), " hours")

    return(time)
  })

addExperiments()
submitJobs(resources = list(walltime = 48*60*60, memory = 16000, ncpus = 4))

if(FALSE){
  library(batchtools)
  loadRegistry("cosineAndJS", writeable = TRUE)
  ids = findExpired()
  submitJobs(ids, resources = list(walltime = 48*60*60, memory = 8000, ncpus = 4))
}
