# Supplementary material for: LDAPrototype: a model selection algorithm to improve reliability of latent Dirichlet allocation
Source: PeerJ Comput Sci. 2024 Sep 20;10:e2279. doi: 10.7717/peerj-cs.2279 (PMC11639148; doi:10.7717/peerj-cs.2279)
Supplement: Supplemental Information 1 [file peerj-cs-10-2279-s001.zip › compute_economy_politics.R]

library(ldaPrototype)

K = c("economy" = 20, "politics" = 30)

for(type in c("economy", "politics")){
  docs = readRDS(file.path(type, "docs.rds"))
  vocab = readRDS(file.path(type, "vocab.rds"))
  
  seed = sample(20200918, 100)
  time = numeric(100)
  sclops = list()
  for(i in 1:100){
    set.seed(seed[i])
    a = Sys.time()
    z = LDAPrototype(docs, vocab, K = K[type], keepTopics = TRUE, keepSims = TRUE, pm.backend = "socket")
    b = Sys.time()
    time[i] = as.numeric(difftime(b, a, units = "mins"))
    sclops[[i]] = getSCLOP(z)
    message(type, i, ": ", round(time[i]), " minutes")
    saveRDS(z, file.path(type, "proto", paste0(i, ".rds")))
  }
  saveRDS(time, file.path(type, "timeproto.rds"))
  saveRDS(sclops, file.path(type, "sclops.rds"))
  
  proto = as.LDARep(lapply(1:100, function(i) getPrototype(readRDS(file.path(type, "proto", paste0(i, ".rds"))))))
  a = Sys.time()
  z = getPrototype(proto, keepSims = TRUE, pm.backend = "socket")
  b = Sys.time()
  time = as.numeric(difftime(b, a, units = "mins"))
  message(type, " protos: ", round(time), " minutes")
  
  saveRDS(z, file.path(type, "protos.rds"))
  saveRDS(getSCLOP(z), file.path(type, "protos_sclop.rds"))
  saveRDS(time, file.path(type, "timeprotos.rds"))
}
