# Supplementary material for: LDAPrototype: a model selection algorithm to improve reliability of latent Dirichlet allocation
Source: PeerJ Comput Sci. 2024 Sep 20;10:e2279. doi: 10.7717/peerj-cs.2279 (PMC11639148; doi:10.7717/peerj-cs.2279)
Supplement: Supplemental Information 1 [file peerj-cs-10-2279-s001.zip › compute_jaccard_neu.R]

message("compute_cosine_and_js.R")
starttime = Sys.time()

#devtools::install_github("JonasRieger/ldaPrototype@similarities")
library(ldaPrototype)

timejacc1 = timejacc2 = timejacc5 = timejacc0 = numeric(100)
cand = 1:13
#cand = 14:26
#cand = 27:39
#cand = 40:51
#cand = 52:64
#cand = 65:76
#cand = 77:88
#cand = 89:100
for(i in cand){
  message("### ", i, " ###")
  lda = readRDS(file.path("ldarep", paste0(i, ".rds")))
  topics = mergeTopics(lda)
  
  a = Sys.time()
  res = jaccardTopics(topics, limit.rel = 0, pm.backend = "socket", ncpus = 4)
  b = Sys.time()
  timejacc0[i] = as.numeric(difftime(b, a, units = "hours"))
  message("0: ", difftime(b, a, units = "hours"), " hours")
  saveRDS(res, file.path("similarity", "jaccardneu", "limit.abs10_limit.rel0_atLeast0", paste0(i, ".rds")))
  saveRDS(timejacc0, file.path("similarity", paste0("hoursjaccard0_", min(cand), "_", max(cand), ".rds")))
  
  a = Sys.time()
  res = jaccardTopics(topics, limit.rel = 0.001, pm.backend = "socket", ncpus = 4)
  b = Sys.time()
  timejacc1[i] = as.numeric(difftime(b, a, units = "hours"))
  message("0.001: ", difftime(b, a, units = "hours"), " hours")
  saveRDS(res, file.path("similarity", "jaccardneu", "limit.abs10_limit.rel0.001_atLeast0", paste0(i, ".rds")))
  saveRDS(timejacc1, file.path("similarity", paste0("hoursjaccard1_", min(cand), "_", max(cand), ".rds")))
  
  a = Sys.time()
  res = jaccardTopics(topics, limit.rel = 0.002, pm.backend = "socket", ncpus = 4)
  b = Sys.time()
  timejacc2[i] = as.numeric(difftime(b, a, units = "hours"))
  message("0.002: ", difftime(b, a, units = "hours"), " hours")
  saveRDS(res, file.path("similarity", "jaccardneu", "limit.abs10_limit.rel0.002_atLeast0", paste0(i, ".rds")))
  saveRDS(timejacc2, file.path("similarity", paste0("hoursjaccard2_", min(cand), "_", max(cand), ".rds")))
  
  a = Sys.time()
  res = jaccardTopics(topics, limit.rel = 0.005, pm.backend = "socket", ncpus = 4)
  b = Sys.time()
  timejacc5[i] = as.numeric(difftime(b, a, units = "hours"))
  message("0.005: ", difftime(b, a, units = "hours"), " hours")
  saveRDS(res, file.path("similarity", "jaccardneu", "limit.abs10_limit.rel0.005_atLeast0", paste0(i, ".rds")))
  saveRDS(timejacc5, file.path("similarity", paste0("hoursjaccard5_", min(cand), "_", max(cand), ".rds")))
  
}

message(difftime(Sys.time(), starttime, units = "hours"), " hours")

gc()
