# Supplementary material for: LDAPrototype: a model selection algorithm to improve reliability of latent Dirichlet allocation
Source: PeerJ Comput Sci. 2024 Sep 20;10:e2279. doi: 10.7717/peerj-cs.2279 (PMC11639148; doi:10.7717/peerj-cs.2279)
Supplement: Supplemental Information 1 [file peerj-cs-10-2279-s001.zip › compute_nyt.R]

library(ldaPrototype)

setwd("nyt")

docs = readRDS("docs.rds")
vocab = readRDS("vocab.rds")

batch = LDABatch(docs, vocab, n = 50, K = 100, chunk.size = 2,
  resources = list(walltime = 7*24*60*60, memory = 16000))

saveRDS(batch, file = "batch.rds")

##

library(batchtools)
loadRegistry("LDABatch", writeable = TRUE)

ids = findExpired()
ids$chunk = chunk(ids$job.id, chunk.size = 2)
submitJobs(ids, resources = list(walltime = 7*24*60*60, memory = 32000))

##

library(ldaPrototype)
batch = readRDS("batch.rds")
setFileDir(batch, "LDABatch")
proto = getPrototype(batch, pm.backend = "socket", ncpus = 4, keepSims = TRUE)
saveRDS(proto, file = "proto.rds")
saveRDS(getSCLOP(proto), file = "sclop.rds")

##

library(ldaPrototype)
batch = readRDS("batch.rds")
setFileDir(batch, "LDABatch")
topics = mergeBatchTopics(batch)
jacc = jaccardTopics(topics, pm.backend = "socket", ncpus = 4)
saveRDS(jacc, file = "jacc.rds")
sclop = SCLOP.pairwise(jacc)
saveRDS(sclop, file = "sclop.rds")
