# Supplementary material for: LDAPrototype: a model selection algorithm to improve reliability of latent Dirichlet allocation
Source: PeerJ Comput Sci. 2024 Sep 20;10:e2279. doi: 10.7717/peerj-cs.2279 (PMC11639148; doi:10.7717/peerj-cs.2279)
Supplement: Supplemental Information 1 [file peerj-cs-10-2279-s001.zip › compute_rbo_batchtools.R]

library(batchtools)

reg = makeExperimentRegistry(file.dir = "rbo", packages = "ldaPrototype")

for(i in 1:100){
  addProblem(paste0("ldarep_10_0.1_", i), data = list(i = i, k = 10, p = 0.1))
  addProblem(paste0("ldarep_10_0.5_", i), data = list(i = i, k = 10, p = 0.5))
  addProblem(paste0("ldarep_10_0.8_", i), data = list(i = i, k = 10, p = 0.8)) # 4.54 Std. / 4.67 Std.
  addProblem(paste0("ldarep_10_0.9_", i), data = list(i = i, k = 10, p = 0.9))
  addProblem(paste0("ldarep_20_0.8_", i), data = list(i = i, k = 20, p = 0.8))
  addProblem(paste0("ldarep_20_0.9_", i), data = list(i = i, k = 20, p = 0.9)) # 9.95 Std.
  addProblem(paste0("ldarep_50_0.8_", i), data = list(i = i, k = 50, p = 0.8))
  addProblem(paste0("ldarep_50_0.9_", i), data = list(i = i, k = 50, p = 0.9)) # 23.18 Std.
  addProblem(paste0("ldarep_100_0.9_", i), data = list(i = i, k = 100, p = 0.9)) # 46.28 Std.
}

addAlgorithm("computeRBO",
             fun = function(job, data, instance, seed, ...){
               i = data$i
               k = data$k
               p = data$p
               starttime = Sys.time()
               message("### ", i, " ###")
               lda = readRDS(file.path("ldarep", paste0(i, ".rds")))
               topics = mergeTopics(lda)
               
               a = Sys.time()
               rbo = rboTopics(topics, k = k, p = p, pm.backend = "socket", ncpus = 4)
               b = Sys.time()
               timerbo = as.numeric(difftime(b, a, units = "hours"))
               message("rbo: ", round(timerbo, 2), " hours")
               saveRDS(rbo, file.path("similarity", "rbo", paste0("k", k, "_p", p), paste0(i, ".rds")))
               saveRDS(timerbo, file.path("similarity", paste0("timerbo_k", k, "_p", p, "_", i, ".rds")))
               
               gc(verbose = TRUE, reset = TRUE)
               gc(gcinfo(TRUE))
               gc(gcinfo(FALSE))
               
               time = as.numeric(difftime(Sys.time(), starttime, units = "hours"))
               message(round(time, 2), " hours")
               
               return(time)
             })

addExperiments()

ids = getJobTable()[, .(job.id, problem)]
ids[grepl("ldarep_100_", ids$problem), chunk := 10000 + chunk(job.id, chunk.size = 1)]
ids[grepl("ldarep_50_", ids$problem), chunk := 100000 + chunk(job.id, chunk.size = 2)]
ids[grepl("ldarep_20_", ids$problem), chunk := 1000 + chunk(job.id, chunk.size = 4)]
ids[grepl("ldarep_10_", ids$problem), chunk := chunk(job.id, chunk.size = 9)]

submitJobs(ids, resources = list(walltime = 48*60*60, memory = 16000, ncpus = 4))

if(FALSE){
  library(batchtools)
  loadRegistry("rbo", writeable = TRUE)
  ids = getJobTable(findExpired())[, .(job.id, problem)]
  ids = ids[grepl("ldarep_10_", ids$problem),]
  ids = ids[, chunk := chunk(job.id, chunk.size = 8)]
  submitJobs(ids, resources = list(walltime = 48*60*60, memory = 16000, ncpus = 4))
  
  ids = getJobTable(findExpired())[, .(job.id, problem)]
  ids = ids[grepl("ldarep_50_", ids$problem),]
  submitJobs(ids, resources = list(walltime = 32*60*60, memory = 16000, ncpus = 4))
  
  ids = getJobTable(findExpired())[, .(job.id, problem)]
  ids = ids[grepl("ldarep_100_", ids$problem),]
  ids = ids[, chunk := chunk(job.id, chunk.size = 2)]
  submitJobs(ids, resources = list(walltime = 120*60*60, memory = 16000, ncpus = 4))
}
