# Supplementary material for: LDAPrototype: a model selection algorithm to improve reliability of latent Dirichlet allocation
Source: PeerJ Comput Sci. 2024 Sep 20;10:e2279. doi: 10.7717/peerj-cs.2279 (PMC11639148; doi:10.7717/peerj-cs.2279)
Supplement: Supplemental Information 1 [file peerj-cs-10-2279-s001.zip › compute_reuters.R]

library(batchtools)
library(data.table)

setwd("reuters")

pars = CJ(n = c(50,100,200,500), K = 5:15)
for(i in seq_len(nrow(pars))){
  dir.create(paste0("n", pars$n[i], "K", pars$K[i]))
  dir.create(file.path(paste0("n", pars$n[i], "K", pars$K[i]), "proto"))
}

reg = makeExperimentRegistry(file.dir = "batchtools", packages = "ldaPrototype")

addProblem("dummy", data = list())
addAlgorithm("protos",
             fun = function(job, data, instance, seed, n, K, ...){
               docs = readRDS("docs.rds")
               vocab = readRDS("vocab.rds")
               
               folder = paste0("n", n, "K", K)
               
               seed = sample(20200918, 100)
               time = numeric(100)
               sclops = list()
               for(i in 1:100){
                 set.seed(seed[i])
                 a = Sys.time()
                 z = LDAPrototype(docs, vocab, K = K, n = n, keepTopics = TRUE, keepSims = TRUE, pm.backend = "socket", ncpus = 4)
                 b = Sys.time()
                 time[i] = as.numeric(difftime(b, a, units = "mins"))
                 sclops[[i]] = getSCLOP(z)
                 message(i, ": ", round(time[i]), " minutes")
                 saveRDS(z, file.path(folder, "proto", paste0(i, ".rds")))
               }
               saveRDS(time, file.path(folder, "timeproto.rds"))
               saveRDS(sclops, file.path(folder, "sclops.rds"))
               
               proto = as.LDARep(lapply(1:100, function(i) getPrototype(readRDS(file.path(folder, "proto", paste0(i, ".rds"))))))
               a = Sys.time()
               z = getPrototype(proto, keepSims = TRUE, pm.backend = "socket", ncpus = 4)
               b = Sys.time()
               time = as.numeric(difftime(b, a, units = "mins"))
               message("protos: ", round(time), " minutes")
               
               saveRDS(z, file.path(folder, "protos.rds"))
               saveRDS(getSCLOP(z), file.path(folder, "protos_sclop.rds"))
               saveRDS(time, file.path(folder, "timeprotos.rds"))
             })

addExperiments(algo.designs = list("protos" = pars))

ids = flatten(getJobPars())[, .(job.id, n, K)]
ids[, walltime := 48*60*60]
ids[n == 50, walltime := 2*60*60]
ids[n == 100, walltime := 8*60*60]
ids[n == 100 & K < 9, walltime := 2*60*60]
ids[n == 200 & K < 10, walltime := 8*60*60]
ids[n == 500 & K > 7, walltime := 7*24*60*60]
ids[, memory := 8192]
ids[, ncpus := 4]

submitJobs(ids)
