# Supplementary material for: LDAPrototype: a model selection algorithm to improve reliability of latent Dirichlet allocation
Source: PeerJ Comput Sci. 2024 Sep 20;10:e2279. doi: 10.7717/peerj-cs.2279 (PMC11639148; doi:10.7717/peerj-cs.2279)
Supplement: Supplemental Information 1 [file peerj-cs-10-2279-s001.zip › compute_sclop_proto.R]

library(ldaPrototype)
library(data.table)

dat = data.table(type = c("cosine", "js", rep("jaccard", 4), rep("rbo", 9)),
                 param = c("", "",
                           "limit.abs10_limit.rel0.001_atLeast0",
                           "limit.abs10_limit.rel0.002_atLeast0",
                           "limit.abs10_limit.rel0.005_atLeast0",
                           "limit.abs10_limit.rel0_atLeast0",
                           "k10_p0.1", "k10_p0.5", "k10_p0.8", "k10_p0.9", "k100_p0.9",
                           "k20_p0.8", "k20_p0.9", "k50_p0.8", "k50_p0.9"))
dat[,file := paste0(type, param)]

# cosine
# < 0.5 Std.
message("cosine")
starttime = Sys.time()
ldas = readRDS(file.path("proto", "cosine.rds"))
topics = mergeTopics(ldas)
cosine = cosineTopics(topics, pm.backend = "socket", ncpus = 4)
saveRDS(cosine, file = file.path("proto", "similarity", "cosine.rds"))
sclop = SCLOP.pairwise(cosine)
saveRDS(sclop, file = file.path("proto", "sclop", "cosine.rds"))
difftime(Sys.time(), starttime)

# js
# < 1.5 Std.
message("js")
starttime = Sys.time()
ldas = readRDS(file.path("proto", "js.rds"))
topics = mergeTopics(ldas)
js = jsTopics(topics, pm.backend = "socket", ncpus = 4)
saveRDS(js, file = file.path("proto", "similarity", "js.rds"))
sclop = SCLOP.pairwise(js)
saveRDS(sclop, file = file.path("proto", "sclop", "js.rds"))
difftime(Sys.time(), starttime)

# jaccard
# < 4*1 Std.
for(type in c(0, 1/1000, 1/500, 1/200)){
  message("jaccard", type)
  starttime = Sys.time()
  ldas = readRDS(file.path("proto", paste0("jaccardlimit.abs10_limit.rel", type, "_atLeast0.rds")))
  topics = mergeTopics(ldas)
  jacc = jaccardTopics(topics, limit.abs = 10, atLeast = 0, limit.rel = type,
                       pm.backend = "socket", ncpus = 4)
  saveRDS(jacc, file = file.path("proto", "similarity",
                                 paste0("jaccardlimit.abs10_limit.rel", type, "_atLeast0.rds")))
  sclop = SCLOP.pairwise(jacc)
  saveRDS(sclop, file = file.path("proto", "sclop",
                                  paste0("jaccardlimit.abs10_limit.rel", type, "_atLeast0.rds")))
  difftime(Sys.time(), starttime)
}

# rbo
# 5+5+5+5+10+10+24+24+48 < 6 Tage
k = c(10,10,10,10,20,20,50,50,100)
p = c(1,5,8,9,8,9,8,9,9)/10
for(i in seq_along(k)){
  message("rbo k:", k[i], " p: ", p[i])
  starttime = Sys.time()
  ldas = readRDS(file.path("proto", paste0("rbok", k[i], "_p", p[i], ".rds")))
  topics = mergeTopics(ldas)
  rbo = rboTopics(topics, k = k[i], p = p[i], pm.backend = "socket", ncpus = 4)
  saveRDS(rbo, file = file.path("proto", "similarity", paste0("rbok", k[i], "_p", p[i], ".rds")))
  sclop = SCLOP.pairwise(rbo)
  saveRDS(sclop, file = file.path("proto", "sclop", paste0("rbok", k[i], "_p", p[i], ".rds")))
  difftime(Sys.time(), starttime)
}
