# Supplementary material for: LDAPrototype: a model selection algorithm to improve reliability of latent Dirichlet allocation
Source: PeerJ Comput Sci. 2024 Sep 20;10:e2279. doi: 10.7717/peerj-cs.2279 (PMC11639148; doi:10.7717/peerj-cs.2279)
Supplement: Supplemental Information 1 [file peerj-cs-10-2279-s001.zip › compute_sclop_proto_cross4.R]

library(ldaPrototype)

## similarity
# cosine
type = "cos"
message("cosine")
starttime = Sys.time()
ldas = readRDS(file.path("proto", "cosine.rds"))
topics = mergeTopics(ldas)
rm(ldas)
gc()
js = jsTopics(topics, pm.backend = "socket", ncpus = 4)
saveRDS(js, file = file.path("proto", "cross", "similarity", paste0(type, "js.rds")))
jacc = jaccardTopics(topics, pm.backend = "socket", ncpus = 4)
saveRDS(jacc, file = file.path("proto", "cross", "similarity", paste0(type, "jacc.rds")))
rbo = rboTopics(topics, k = 20, p = 0.9, pm.backend = "socket", ncpus = 4)
saveRDS(rbo, file = file.path("proto", "cross", "similarity", paste0(type, "rbo.rds")))
difftime(Sys.time(), starttime)


# js
type = "js"
message("js")
starttime = Sys.time()
ldas = readRDS(file.path("proto", "js.rds"))
topics = mergeTopics(ldas)
rm(ldas)
gc()
cos = cosineTopics(topics, pm.backend = "socket", ncpus = 4)
saveRDS(cos, file = file.path("proto", "cross", "similarity", paste0(type, "cos.rds")))
jacc = jaccardTopics(topics, pm.backend = "socket", ncpus = 4)
saveRDS(jacc, file = file.path("proto", "cross", "similarity", paste0(type, "jacc.rds")))
rbo = rboTopics(topics, k = 20, p = 0.9, pm.backend = "socket", ncpus = 4)
saveRDS(rbo, file = file.path("proto", "cross", "similarity", paste0(type, "rbo.rds")))
difftime(Sys.time(), starttime)


# jacc
type = "jacc"
message("jacc")
starttime = Sys.time()
ldas = readRDS(file.path("proto", "jaccardlimit.abs10_limit.rel0.002_atLeast0.rds"))
topics = mergeTopics(ldas)
rm(ldas)
gc()
cos = cosineTopics(topics, pm.backend = "socket", ncpus = 4)
saveRDS(cos, file = file.path("proto", "cross", "similarity", paste0(type, "cos.rds")))
js = jsTopics(topics, pm.backend = "socket", ncpus = 4)
saveRDS(js, file = file.path("proto", "cross", "similarity", paste0(type, "js.rds")))
rbo = rboTopics(topics, k = 20, p = 0.9, pm.backend = "socket", ncpus = 4)
saveRDS(rbo, file = file.path("proto", "cross", "similarity", paste0(type, "rbo.rds")))
difftime(Sys.time(), starttime)


# rbo
type = "rbo"
message("rbo")
starttime = Sys.time()
ldas = readRDS(file.path("proto", "rbok20_p0.9.rds"))
topics = mergeTopics(ldas)
rm(ldas)
gc()
cos = cosineTopics(topics, pm.backend = "socket", ncpus = 4)
saveRDS(cos, file = file.path("proto", "cross", "similarity", paste0(type, "cos.rds")))
js = jsTopics(topics, pm.backend = "socket", ncpus = 4)
saveRDS(js, file = file.path("proto", "cross", "similarity", paste0(type, "js.rds")))
jacc = jaccardTopics(topics, pm.backend = "socket", ncpus = 4)
saveRDS(jacc, file = file.path("proto", "cross", "similarity", paste0(type, "jacc.rds")))
difftime(Sys.time(), starttime)

rm(list = ls())
gc()

## sclop
#list.files(file.path("proto", "cross", "similarity"), "\\bcos")
files = list.files(file.path("proto", "cross", "similarity"))
for(file in files){
  obj = readRDS(file.path("proto", "cross", "similarity", file))
  sclop = SCLOP.pairwise(obj)
  saveRDS(sclop, file.path("proto", "cross", "sclop", file))
}
