# Supplementary material for: LDAPrototype: a model selection algorithm to improve reliability of latent Dirichlet allocation
Source: PeerJ Comput Sci. 2024 Sep 20;10:e2279. doi: 10.7717/peerj-cs.2279 (PMC11639148; doi:10.7717/peerj-cs.2279)
Supplement: Supplemental Information 1 [file peerj-cs-10-2279-s001.zip › compute_sclop_proto_sclop_jaccard_neu.R]

message("compute_sclop.R")
starttime = Sys.time()

#devtools::install_github("JonasRieger/ldaPrototype@similarities")
library(ldaPrototype)

runtime = list()
for(i in 1:100){
  message("### ", i, " ###")
  outera = Sys.time()
  sim = readRDS(file.path("similarity", "jaccard", "limit.abs10_limit.rel0_atLeast0", paste0(i, ".rds")))
  a = Sys.time()
  sclop = SCLOP.pairwise(sim)
  b = Sys.time()
  #message(type, ": ", difftime(b, a, units = "min"), " minutes")
  #runtime[[type]][i] = as.numeric(difftime(b, a, units = "min"))
  saveRDS(sclop, file.path("sclop", "jaccard", "limit.abs10_limit.rel0_atLeast0", paste0(i, ".rds")))
  #saveRDS(runtime[[type]], file.path("sclop", paste0("minutes", type, ".rds")))
  outerb = Sys.time()
  message("i=", i, ": ", difftime(outerb, outera, units = "min"), " minutes")
}

message(difftime(Sys.time(), starttime, units = "hours"), " hours")

gc()

#########

library(data.table)

dat = data.table(type = c("cosine", "js", rep("jaccard", 4), rep("rbo", 9)),
                 param = c("", "",
                           "limit.abs10_limit.rel0.001_atLeast0",
                           "limit.abs10_limit.rel0.002_atLeast0",
                           "limit.abs10_limit.rel0.005_atLeast0",
                           "limit.abs10_limit.rel0_atLeast0",
                           "k10_p0.1", "k10_p0.5", "k10_p0.8", "k10_p0.9", "k100_p0.9",
                           "k20_p0.8", "k20_p0.9", "k50_p0.8", "k50_p0.9"))
dat = dat[6,]
proto = list()

for(i in 1:100){
  lda = readRDS(file.path("ldarep", paste0(i, ".rds")))
  for(j in seq_len(nrow(dat))){
    if(dat$param[j] == ""){
      proto[[dat$type[j]]][[i]] = getLDA(
        getPrototype(lda, sclop = readRDS(file.path("sclop", dat$type[j],
                                                    paste0(i, ".rds")))))
    }else{
      proto[[paste0(dat$type[j], dat$param[j])]][[i]] = getLDA(
        getPrototype(lda, sclop = readRDS(file.path("sclop", dat$type[j],
                                                    dat$param[j],
                                                    paste0(i, ".rds")))))
    }
  }
}

for(j in names(proto)){
  saveRDS(as.LDARep(proto[[j]]), file = file.path("proto", paste0(j, ".rds")))
}

#####

dat[,file := paste0(type, param)]

# jaccard
# < 4*1 Std.
type = 0
message("jaccard", type)
starttime = Sys.time()
ldas = readRDS(file.path("proto", paste0("jaccardlimit.abs10_limit.rel", type, "_atLeast0.rds")))
topics = mergeTopics(ldas)
jacc = jaccardTopics(topics, limit.abs = 10, atLeast = 0, limit.rel = type,
                     pm.backend = "socket", ncpus = 4)
saveRDS(jacc, file = file.path("proto", "similarity",
                               paste0("jaccardlimit.abs10_limit.rel", type, "_atLeast0.rds")))
sclop = SCLOP.pairwise(jacc)
saveRDS(sclop, file = file.path("proto", "sclop",
                                paste0("jaccardlimit.abs10_limit.rel", type, "_atLeast0.rds")))
difftime(Sys.time(), starttime)
