# Supplementary material for: LDAPrototype: a model selection algorithm to improve reliability of latent Dirichlet allocation
Source: PeerJ Comput Sci. 2024 Sep 20;10:e2279. doi: 10.7717/peerj-cs.2279 (PMC11639148; doi:10.7717/peerj-cs.2279)
Supplement: Supplemental Information 1 [file peerj-cs-10-2279-s001.zip › compute_sclop_rbo.R]

message("compute_sclop.R")
starttime = Sys.time()

#devtools::install_github("JonasRieger/ldaPrototype@similarities")
library(ldaPrototype)

runtime = list()
runtime[["rbo"]][["k100_p0.9"]] = numeric(100)
#runtime[["rbo"]][["k50_p0.8"]] = readRDS(file.path("sclop", "minutesrbok50_p0.8.rds"))
#runtime[["rbo"]][["k50_p0.9"]] = readRDS(file.path("sclop", "minutesrbok50_p0.9.rds"))
for(i in 1:100){
#for(i in 55:100){
  message("### ", i, " ###")
  outera = Sys.time()
  type = "rbo"
  for(params in c("k100_p0.9")){
    sim = readRDS(file.path("similarity", type, params, paste0(i, ".rds")))
    a = Sys.time()
    sclop = SCLOP.pairwise(sim)
    b = Sys.time()
    message(type, ": ", difftime(b, a, units = "min"), " minutes")
    runtime[[type]][[params]][i] = as.numeric(difftime(b, a, units = "min"))
    saveRDS(sclop, file.path("sclop", type, params, paste0(i, ".rds")))
    saveRDS(runtime[[type]][[params]], file.path("sclop", paste0("minutes", type, params, ".rds")))
  }
  outerb = Sys.time()
  message("i=", i, ": ", difftime(outerb, outera, units = "min"), " minutes")
}

message(difftime(Sys.time(), starttime, units = "hours"), " hours")

gc()
