# Supplementary material for: LDAPrototype: a model selection algorithm to improve reliability of latent Dirichlet allocation
Source: PeerJ Comput Sci. 2024 Sep 20;10:e2279. doi: 10.7717/peerj-cs.2279 (PMC11639148; doi:10.7717/peerj-cs.2279)
Supplement: Supplemental Information 1 [file peerj-cs-10-2279-s001.zip › compute_serial.R]

message("compute_serial.R")
starttime = Sys.time()

#devtools::install_github("JonasRieger/ldaPrototype@similarities")
library(ldaPrototype)

cand = sample(1:100, 1)
for(i in cand){
  message("### ", i, " ###")
  lda = readRDS(file.path("ldarep", paste0(i, ".rds")))
  topics = mergeTopics(lda)
  
  a = Sys.time()
  cosineTopics(topics)
  b = Sys.time()
  timecos = as.numeric(difftime(b, a, units = "hours"))
  message("cos: ", difftime(b, a, units = "hours"), " hours")
  saveRDS(timecos, file.path("similarity", paste0("hourscosserial.rds")))

  a = Sys.time()
  jsTopics(topics)
  b = Sys.time()
  timejs = as.numeric(difftime(b, a, units = "hours"))
  message("js: ", difftime(b, a, units = "hours"), " hours")
  saveRDS(timejs, file.path("similarity", paste0("hoursjsserial.rds")))

  a = Sys.time()
  jaccardTopics(topics)
  b = Sys.time()
  timejacc = as.numeric(difftime(b, a, units = "hours"))
  message("jacc: ", difftime(b, a, units = "hours"), " hours")
  saveRDS(timejacc, file.path("similarity", paste0("hoursjaccserial.rds")))
  
  a = Sys.time()
  rboTopics(topics, k = 20, p = 0.9)
  b = Sys.time()
  timerbo = as.numeric(difftime(b, a, units = "hours"))
  message("0.005: ", difftime(b, a, units = "hours"), " hours")
  saveRDS(timerbo, file.path("similarity", paste0("hoursrboserial.rds")))
  
}

message(difftime(Sys.time(), starttime, units = "hours"), " hours")

gc()
