# Supplementary material for: LDAPrototype: a model selection algorithm to improve reliability of latent Dirichlet allocation
Source: PeerJ Comput Sci. 2024 Sep 20;10:e2279. doi: 10.7717/peerj-cs.2279 (PMC11639148; doi:10.7717/peerj-cs.2279)
Supplement: Supplemental Information 1 [file peerj-cs-10-2279-s001.zip › compute_tweets.R]

library(batchtools)

setwd("tweets")

dir.create("proto")
dir.create("timeproto")
dir.create("sclops")

reg = makeExperimentRegistry(file.dir = "batchtools", packages = "ldaPrototype")

addProblem("dummy", data = list())
addAlgorithm("proto",
             fun = function(job, data, instance, seed, ...){
               docs = readRDS("docs.rds")
               vocab = readRDS("vocab.rds")
               
               i = job$job.id
               message("Job ", i)
               
               a = Sys.time()
               z = LDAPrototype(docs, vocab, K = 25, keepTopics = TRUE, keepSims = TRUE, pm.backend = "socket", ncpus = 4)
               b = Sys.time()
               time = as.numeric(difftime(b, a, units = "mins"))
               sclop = getSCLOP(z)
               message(i, ": ", round(time), " minutes")
               saveRDS(z, file.path("proto", paste0(i, ".rds")))
               saveRDS(time, file.path("timeproto", paste0(i, ".rds")))
               saveRDS(sclop, file.path("sclops", paste0(i, ".rds")))
             })
addExperiments(repls = 100)

#submitJobs(findNotSubmitted(), resources = list(walltime = 48*60*60, memory = 16000, ncpus = 4))

submitJobs(findNotDone(), resources = list(walltime = 48*60*60, memory = 32000, ncpus = 4))

####

time = sapply(1:100, function(x) readRDS(file.path("timeproto", paste0(x, ".rds"))))
sclops = lapply(1:100, function(x) readRDS(file.path("sclops", paste0(x, ".rds"))))

saveRDS(time, "timeproto.rds")
saveRDS(sclops, "sclops.rds")

####
library(ldaPrototype)

proto = as.LDARep(lapply(1:100, function(i)
  LDA(getPrototype(readRDS(file.path("proto", paste0(i, ".rds")))),
      assignments = NULL, document_sums = NULL)))
a = Sys.time()
z = getPrototype(proto, keepSims = TRUE, pm.backend = "socket", ncpus = 4)
b = Sys.time()
time = as.numeric(difftime(b, a, units = "mins"))
message(" protos: ", round(time), " minutes")

saveRDS(z, "protos.rds")
saveRDS(getSCLOP(z), "protos_sclop.rds")
saveRDS(time, "timeprotos.rds")


####
if(FALSE){
  K = 25
  type = "tweets"
  
  docs = readRDS(file.path(type, "docs.rds"))
  vocab = readRDS(file.path(type, "vocab.rds"))
  
  seed = sample(20200918, 100)
  time = numeric(100)
  sclops = list()
  for(i in 1:100){
    set.seed(seed[i])
    a = Sys.time()
    z = LDAPrototype(docs, vocab, K = K[type], keepTopics = TRUE, keepSims = TRUE, pm.backend = "socket")
    b = Sys.time()
    time[i] = as.numeric(difftime(b, a, units = "mins"))
    sclops[[i]] = getSCLOP(z)
    message(type, i, ": ", round(time[i]), " minutes")
    saveRDS(z, file.path(type, "proto", paste0(i, ".rds")))
  }
  saveRDS(time, file.path(type, "timeproto.rds"))
  saveRDS(sclops, file.path(type, "sclops.rds"))
  
  proto = as.LDARep(lapply(1:100, function(i) getPrototype(readRDS(file.path(type, "proto", paste0(i, ".rds"))))))
  a = Sys.time()
  z = getPrototype(proto, keepSims = TRUE, pm.backend = "socket")
  b = Sys.time()
  time = as.numeric(difftime(b, a, units = "mins"))
  message(type, " protos: ", round(time), " minutes")
  
  saveRDS(z, file.path(type, "protos.rds"))
  saveRDS(getSCLOP(z), file.path(type, "protos_sclop.rds"))
  saveRDS(time, file.path(type, "timeprotos.rds"))
}
