# Supplementary material for: LDAPrototype: a model selection algorithm to improve reliability of latent Dirichlet allocation
Source: PeerJ Comput Sci. 2024 Sep 20;10:e2279. doi: 10.7717/peerj-cs.2279 (PMC11639148; doi:10.7717/peerj-cs.2279)
Supplement: Supplemental Information 1 [file peerj-cs-10-2279-s001.zip › correct_js.R]

library(ldaPrototype)

for(i in 1:100){
  tmp = readRDS(file.path("similarity", "js", paste0(i, ".rds")))
  tmp$sims = 1 - tmp$sims/2 - log(2)
  saveRDS(tmp, file = file.path("similarity", "js", paste0(i, ".rds")))
}
