# Supplementary material for: LDAPrototype: a model selection algorithm to improve reliability of latent Dirichlet allocation
Source: PeerJ Comput Sci. 2024 Sep 20;10:e2279. doi: 10.7717/peerj-cs.2279 (PMC11639148; doi:10.7717/peerj-cs.2279)
Supplement: Supplemental Information 1 [file peerj-cs-10-2279-s001.zip › correct_js2.R]

message("compute_sclop.R")
starttime = Sys.time()

library(ldaPrototype)

type = "js"

runtime = list()
for(i in 1:100){
  message("### ", i, " ###")
  outera = Sys.time()
  sim = readRDS(file.path("similarity", type, paste0(i, ".rds")))
  a = Sys.time()
  sclop = SCLOP.pairwise(sim)
  b = Sys.time()
  message(type, ": ", difftime(b, a, units = "min"), " minutes")
  runtime[[type]][i] = as.numeric(difftime(b, a, units = "min"))
  saveRDS(sclop, file.path("sclop", type, paste0(i, ".rds")))
  #saveRDS(runtime[[type]], file.path("sclop", paste0("minutes", type, ".rds")))
  outerb = Sys.time()
  message("i=", i, ": ", difftime(outerb, outera, units = "min"), " minutes")
}

message(difftime(Sys.time(), starttime, units = "hours"), " hours")

gc()
