# Supplementary material for: LDAPrototype: a model selection algorithm to improve reliability of latent Dirichlet allocation
Source: PeerJ Comput Sci. 2024 Sep 20;10:e2279. doi: 10.7717/peerj-cs.2279 (PMC11639148; doi:10.7717/peerj-cs.2279)
Supplement: Supplemental Information 1 [file peerj-cs-10-2279-s001.zip › correct_sclop_naming.R]

for(type in c("cosine", "js")){
  for(i in 1:100){
    tmp = readRDS(file.path("sclop", type, paste0(i, ".rds")))
    colnames(tmp) = rownames(tmp) = paste0("LDARep", i, 1:100)
    saveRDS(tmp, file.path("sclop", type, paste0(i, ".rds")))
  }
}


for(type in c(0, 1/1000, 1/500, 1/200)){
  for(i in 1:100){
    tmp = readRDS(file.path("sclop", "jaccard", paste0("limit.abs10_limit.rel", type, "_atLeast0"),
                            paste0(i, ".rds")))
    colnames(tmp) = rownames(tmp) = paste0("LDARep", i, 1:100)
    saveRDS(tmp, file.path("sclop", "jaccard", paste0("limit.abs10_limit.rel", type, "_atLeast0"),
                           paste0(i, ".rds")))
  }
}
