# Supplementary material for: LDAPrototype: a model selection algorithm to improve reliability of latent Dirichlet allocation
Source: PeerJ Comput Sci. 2024 Sep 20;10:e2279. doi: 10.7717/peerj-cs.2279 (PMC11639148; doi:10.7717/peerj-cs.2279)
Supplement: Supplemental Information 1 [file peerj-cs-10-2279-s001.zip › data.R]

library(tosca)
library(ldaPrototype)

# nyt aus 2020_Diversity

# reuters
saveRDS(reuters_docs, file.path("reuters", "docs.rds"))
saveRDS(reuters_vocab, file.path("reuters", "vocab.rds"))

# economy
obj = economy
obj$text = removeXML(obj$text)
obj$text = removeHTML(obj$text, dec=FALSE, hex=FALSE, entity=FALSE)
obj = cleanTexts(obj)

wt = makeWordlist(obj$text)
vocab = wt$words[wt$wordtable > 5]

docs = LDAprep(obj$text, vocab)

saveRDS(docs, file.path("economy", "docs.rds"))
saveRDS(vocab, file.path("economy", "vocab.rds"))

# politics
obj = politics
obj$text = removeXML(obj$text)
obj$text = removeHTML(obj$text, dec=FALSE, hex=FALSE, entity=FALSE)
obj = cleanTexts(obj)

wt = makeWordlist(obj$text)
vocab = wt$words[wt$wordtable > 5]

docs = LDAprep(obj$text, vocab)

saveRDS(docs, file.path("politics", "docs.rds"))
saveRDS(vocab, file.path("politics", "vocab.rds"))

# tweets
#tab = readRDS("E:/Projekte/2020_Corona_Tweets/data/reducednodups20200706.rds")

text = as.list(tab$text)
names(text) = tab$status_id

obj = textmeta(meta = tab[, .(id = status_id, date = date, title = hashtags)], text = text)
obj = filterDate(obj, s.date = as.Date("2020-03-19"), e.date = as.Date("2020-06-27"))

saveRDS(obj, file = "obj.rds")

# on Lido:

library(tosca)
library(textclean)
obj = readRDS("obj.rds")

obj$text = removeUmlauts(obj$text)
# removeUmlauts scheint umzuordnen ...
nam = names(obj$text)
obj$text = as.list(replace_non_ascii(obj$text))
names(obj$text) = nam

a = Sys.time()
obj = cleanTexts(obj, sw = "de")
message("clean: ", difftime(Sys.time(), a, units = "hours"), " hours")

a = Sys.time()
wt = makeWordlist(obj$text)
message("wordlist: ", difftime(Sys.time(), a, units = "hours"), " hours")

saveRDS(obj, file.path("tweets", "clean.rds"))
saveRDS(wt, file.path("tweets", "wt.rds"))

# local:
library(tosca)
obj = readRDS(file.path("tweets", "clean.rds"))
wt = readRDS(file.path("tweets", "wt.rds"))

vocab = wt$words[wt$wordtable > 250]
docs = LDAprep(obj$text, vocab) # ca 1 Std.

saveRDS(vocab, file.path("tweets", "vocab.rds"))
saveRDS(docs, file.path("tweets", "docs.rds"))
