# Supplementary material for: LDAPrototype: a model selection algorithm to improve reliability of latent Dirichlet allocation
Source: PeerJ Comput Sci. 2024 Sep 20;10:e2279. doi: 10.7717/peerj-cs.2279 (PMC11639148; doi:10.7717/peerj-cs.2279)
Supplement: Supplemental Information 1 [file peerj-cs-10-2279-s001.zip › dend.R]

setwd("E:/archivierte Projekte/2018_Mittelung_LDA/batchtools")

tmp = readRDS(file.path("res0500", "bestlda.rds"))[c(38,83,75)]
tmp[[4]] = readRDS(file.path("100runStability0500", "results", "33.rds"))$lda[[32]]

par(mar = c(4.2,3.3,0.1,0), mfrow = c(2,1))
library(data.table)
library(dendextend)
source("functions.R")
vocab = readRDS("vocab.rds")
topics = buildTopics(ldas = tmp, vocab = vocab, Nlda = 4)
jaccs = calculateJaccard.new(topics)

label = readRDS(file = file.path("BspLDA", "labelbsp4.rds"))
colnames(jaccs) = row.names(jaccs) = paste(rep(paste0("Run", 1:4), each = 50), c(label), sep = ".")
dend = hang.dendrogram(topicDendrogram(jaccs), 0.05)
labels_cex(dend) = 0.45
tmpcol = RColorBrewer::brewer.pal(8, "Dark2")
cols = rep(tmpcol[c(1,5,2,4)], each = 50)
dendextend::labels_colors(dend) = cols[order.dendrogram(dend)]
plot(dend, ylab = bquote(Distance~Jaccard[d==500]))

buildMatrix(jaccs)
clusterSim(topicDendrogram(jaccs))

clustres = lapply(topicrclust(dend), labels)

dend2 = dend
clustcols = rep(rep(tmpcol[c(1:3, 7, 4:6, 8)], length.out = length(clustres)), times = lengths(clustres))
dendextend::labels_colors(dend2) = clustcols
plot(dend2, ylab = bquote(Distance~Jaccard[d==500]))

table(gsub("\\.(.?)*", "", unlist(clustres[lengths(clustres) == 1])))
table(gsub("\\.(.?)*", "", unlist(clustres[lengths(clustres) == 3])))

plot(dend2, ylab = bquote("Complete Linkage Distance |"~J[m(d==500)]))
plot(dend, ylab = bquote("Complete Linkage Distance |"~J[m(d==500)]))

dendextend::labels_colors(dend)[dendextend::labels_colors(dend) == "#1B9E77"] = "#666666"
dendextend::labels_colors(dend)[dendextend::labels_colors(dend) == "#E7298A"] = "#7570B3"

plot(dend2, ylab = "")
mtext("Complete Linkage Distance", 2, 2.2)
plot(dend, ylab = "")
mtext("Complete Linkage Distance", 2, 2.2)

# Groesse: 8.27 x 13

runs = substr(names(cutree(dend, k = 50)), 1, 4)
1 - sapply(50:70, function(k) 
  sum(apply(table(runs, cutree(dend, k = k)), 2, function(x) sum(abs(x-1)) * sum(x) / 4)) / 100 * 4 / 3)

##################
##labeln
if(FALSE){
  tmplabel = matrix(nrow = 50, ncol = 4)
  for(k in 1:4){
    words = lda::top.topic.words(tmp[[k]]$topics, by.score = TRUE)
    topiclabel = character(ncol(words))
    for(i in 1:ncol(words)){
      print(words[,i])
      topiclabel[i] = readline(prompt = "Topic:")
    }
    tmplabel[,k] = topiclabel
  }
  saveRDS(tmplabel, file = file.path("BspLDA", "labelbsp4.rds"))
}
