# Supplementary material for: LDAPrototype: a model selection algorithm to improve reliability of latent Dirichlet allocation
Source: PeerJ Comput Sci. 2024 Sep 20;10:e2279. doi: 10.7717/peerj-cs.2279 (PMC11639148; doi:10.7717/peerj-cs.2279)
Supplement: Supplemental Information 1 [file peerj-cs-10-2279-s001.zip › indices_sub_lda_usatoday.R]

RNGkind(sample.kind = "Rounding")
set.seed(1895)

l = list()
for(i in 1:100){
  l[[i]] = sample(100,50)
}

# l[[REP]][1:NLDAS]
