# Supplementary material for: LDAPrototype: a model selection algorithm to improve reliability of latent Dirichlet allocation
Source: PeerJ Comput Sci. 2024 Sep 20;10:e2279. doi: 10.7717/peerj-cs.2279 (PMC11639148; doi:10.7717/peerj-cs.2279)
Supplement: Supplemental Information 1 [file peerj-cs-10-2279-s001.zip › npmi.R]

library(ldaPrototype)
library(tosca)
library(data.table)
library(httr)

topwords = lapply(1:100, function(i){
  a = readRDS(file.path("..", "2020_DMKD_Ueberarbeitung_INRT", "ldarep", paste0(i, ".rds")))
  lapply(1:100, function(j){
    list(
      score = topWords(getTopics(getLDA(a, j)), 25),
      abs = topWords(getTopics(getLDA(a, j)), 25, byScore = FALSE)
    )
  })
})

if(FALSE){
  sapply(c(10,15,25), function(n){
    length(unique(unlist(lapply(topwords, function(x){
      unique(unlist(lapply(x, function(y) unique(c(y$abs[1:n])))))
    }))))
  })
  
  sapply(c(10,15,25), function(n){
    length(unique(unlist(lapply(topwords, function(x){
      unique(unlist(lapply(x, function(y) unique(c(y$score[1:n])))))
    }))))
  })
}

indices = combn(10, 2)

npmi = unique(rbindlist(lapply(1:100, function(outer){
  rbindlist(lapply(1:100, function(inner){
    rbindlist(lapply(1:50, function(t){
      tmp = apply(indices, 2, function(j) sort(topwords[[outer]][[inner]]$score[1:10,t][j]))
      data.table(word1 = tmp[1,], word2 = tmp[2,])
    }))
  }))
})))
setkeyv(npmi, c("word1", "word2"))

base_url = "http://palmetto.aksw.org/palmetto-webapp/service/npmi?words="

npmi[, query := paste0(base_url, word1, "%20", word2)]
npmi[, query := gsub("é", "e", query)]


npmi[, score := sapply(query, function(x) content(GET(x)))]
#saveRDS(npmi, "npmi.rds")

#npmi[lengths(score) == 2, query := gsub("?", "e", query)]
#npmi[lengths(score) == 2, score := lapply(query, function(x) content(GET(x)))]
#npmi[, score := unlist(score)]
saveRDS(npmi, "npmi.rds")
