# Supplementary material for: LDAPrototype: a model selection algorithm to improve reliability of latent Dirichlet allocation
Source: PeerJ Comput Sci. 2024 Sep 20;10:e2279. doi: 10.7717/peerj-cs.2279 (PMC11639148; doi:10.7717/peerj-cs.2279)
Supplement: Supplemental Information 1 [file peerj-cs-10-2279-s001.zip › npmi_model.R]

library(ldaPrototype)
library(data.table)

npmi = readRDS(file.path("npmi", "npmi_topics.rds"))

per_model = npmi[, .(mean = mean(score), median = median(score)), by = c("r", "n")]
selection = per_model[, .(select_mean = n[which.max(mean)],
                          select_median = n[which.max(median)]), by = r]

##### MEAN #####
protos = as.LDARep(lapply(1:100, function(i){
  getLDA(
    readRDS(file.path("..", "2020_DMKD_Ueberarbeitung_INRT", "ldarep", paste0(i, ".rds"))),
    selection[r == i, select_mean])
}))
saveRDS(protos, file = file.path("npmi", "mean", "protos.rds"))

topics = mergeTopics(protos)
jacc = jaccardTopics(topics, limit.abs = 10, atLeast = 0, limit.rel = 0.002,
                     pm.backend = "socket", ncpus = 4)
saveRDS(jacc, file = file.path("npmi", "mean", "similarity.rds"))
sclop = SCLOP.pairwise(jacc)
saveRDS(sclop, file = file.path("npmi", "mean", "sclop.rds"))

## subs
indices = readRDS("indices_sub_lda_usatoday.rds")
for(numb in c(10,20,30,40,50)){
  protos = as.LDARep(lapply(1:100, function(i){
    getLDA(
      readRDS(file.path("..", "2020_DMKD_Ueberarbeitung_INRT", "ldarep", paste0(i, ".rds"))),
      per_model[r == i & n %in% indices[[i]][1:numb], n[which.max(mean)]])
  }))
  saveRDS(protos, file.path("npmi", "mean", paste0("protos", numb, ".rds")))
  
  topics = mergeTopics(protos)
  jacc = jaccardTopics(topics, limit.abs = 10, atLeast = 0, limit.rel = 0.002,
                       pm.backend = "socket", ncpus = 4)
  saveRDS(jacc, file = file.path("npmi", "mean", paste0("similarity", numb, ".rds")))
  sclop = SCLOP.pairwise(jacc)
  saveRDS(sclop, file = file.path("npmi", "mean", paste0("sclop", numb, ".rds")))
}


##### MEDIAN #####
protos = as.LDARep(lapply(1:100, function(i){
  getLDA(
    readRDS(file.path("..", "2020_DMKD_Ueberarbeitung_INRT", "ldarep", paste0(i, ".rds"))),
    selection[r == i, select_median])
}))
saveRDS(protos, file = file.path("npmi", "median", "protos.rds"))

topics = mergeTopics(protos)
jacc = jaccardTopics(topics, limit.abs = 10, atLeast = 0, limit.rel = 0.002,
                     pm.backend = "socket", ncpus = 4)
saveRDS(jacc, file = file.path("npmi", "median", "similarity.rds"))
sclop = SCLOP.pairwise(jacc)
saveRDS(sclop, file = file.path("npmi", "median", "sclop.rds"))

# subs
indices = readRDS("indices_sub_lda_usatoday.rds")
for(numb in c(10,20,30,40,50)){
  protos = as.LDARep(lapply(1:100, function(i){
    getLDA(
      readRDS(file.path("..", "2020_DMKD_Ueberarbeitung_INRT", "ldarep", paste0(i, ".rds"))),
      per_model[r == i & n %in% indices[[i]][1:numb], n[which.max(median)]])
  }))
  saveRDS(protos, file.path("npmi", "median", paste0("protos", numb, ".rds")))
  
  topics = mergeTopics(protos)
  jacc = jaccardTopics(topics, limit.abs = 10, atLeast = 0, limit.rel = 0.002,
                       pm.backend = "socket", ncpus = 4)
  saveRDS(jacc, file = file.path("npmi", "median", paste0("similarity", numb, ".rds")))
  sclop = SCLOP.pairwise(jacc)
  saveRDS(sclop, file = file.path("npmi", "median", paste0("sclop", numb, ".rds")))
}
