# Supplementary material for: LDAPrototype: a model selection algorithm to improve reliability of latent Dirichlet allocation
Source: PeerJ Comput Sci. 2024 Sep 20;10:e2279. doi: 10.7717/peerj-cs.2279 (PMC11639148; doi:10.7717/peerj-cs.2279)
Supplement: Supplemental Information 1 [file peerj-cs-10-2279-s001.zip › npmi_topics.R]

library(data.table)
library(batchtools)

npmi = readRDS(file.path("npmi", "npmi.rds"))
topwords = readRDS("topwords.rds")

indices = combn(10, 2)

makeRegistry(packages = "data.table")
batchExport(list(npmi = npmi, topwords = topwords, indices = indices))

if(FALSE){
  npmi_topics = rbindlist(lapply(1:100, function(outer){
    rbindlist(lapply(1:100, function(inner){
      rbindlist(lapply(1:50, function(t){
        tmp = apply(indices, 2, function(j) sort(topwords[[outer]][[inner]]$score[1:10,t][j]))
        data.table(r = outer, n = inner, t = t,
                   score = sum(apply(tmp, 2, function(x) npmi[word1 == x[1] & word2 == x[2], score])))
      }))
    }))
  }))
}

func = function(outer){
  rbindlist(lapply(1:100, function(inner){
    rbindlist(lapply(1:50, function(t){
      tmp = apply(indices, 2, function(j) sort(topwords[[outer]][[inner]]$score[1:10,t][j]))
      data.table(r = outer, n = inner, t = t,
                 score = sum(apply(tmp, 2, function(x) npmi[word1 == x[1] & word2 == x[2], score])))
    }))
  }))
}

ids = batchMap(func, outer = 1:100)
submitJobs(ids, resources = list(walltime = 60*60, memory = 4*1024))

npmi_topics = reduceResultsDataTable()
saveRDS(npmi_topics, file.path("npmi", "npmi_topics.rds"))
