# Supplementary material for: LDAPrototype: a model selection algorithm to improve reliability of latent Dirichlet allocation
Source: PeerJ Comput Sci. 2024 Sep 20;10:e2279. doi: 10.7717/peerj-cs.2279 (PMC11639148; doi:10.7717/peerj-cs.2279)
Supplement: Supplemental Information 1 [file peerj-cs-10-2279-s001.zip › perplexity.R]

library(ldaPrototype)

getPerplexity = function(x, docs){
  logp = sapply(1:100, function(i) getlogp(getLDA(x, i), docs))
  exp(-logp/sum(sapply(docs, ncol)))
}

getlogp = function(x, docs){
  est = getEstimators(x)
  val = 0
  
  docs = lapply(docs, function(x){
    tab = table(x[1,])
    list(v = as.integer(names(tab))+1L, freq = as.integer(tab))
  })
  
  for(m in seq_along(docs)){
    for(i in seq_along(docs[[m]]$v)){
      val = val + docs[[m]]$freq[i] *log(sum(est$theta[,m]*est$phi[,docs[[m]]$v[i]]))
    }
  }
  val
}

docs = readRDS(file.path("..", "2020_DMKD_Ueberarbeitung_INRT", "data", "docs", "USAtoday.rds"))

for(i in 1:100){
  a = readRDS(file.path("..", "2020_DMKD_Ueberarbeitung_INRT", "ldarep", paste0(i, ".rds")))
  perp = getPerplexity(a, docs)
  saveRDS(perp, file.path("perplexity", paste0(i, ".rds")))
  message(Sys.time(), " # ", i, " fertig berechnet")
}
