# Supplementary material for: LDAPrototype: a model selection algorithm to improve reliability of latent Dirichlet allocation
Source: PeerJ Comput Sci. 2024 Sep 20;10:e2279. doi: 10.7717/peerj-cs.2279 (PMC11639148; doi:10.7717/peerj-cs.2279)
Supplement: Supplemental Information 1 [file peerj-cs-10-2279-s001.zip › perplexity_model.R]

library(ldaPrototype)

# readRDS(file.path("..", "2020_DMKD_Ueberarbeitung_INRT", "sclop", "jaccard",
# "limit.abs10_limit.rel0.002_atLeast0", paste0(i, ".rds")))

protos = as.LDARep(lapply(1:100, function(i){
  getLDA(
    readRDS(file.path("..", "2020_DMKD_Ueberarbeitung_INRT", "ldarep", paste0(i, ".rds"))),
    which.min(readRDS(file.path("perplexity", paste0(i, ".rds")))))
}))
saveRDS(protos, file = file.path("perplexity", "protos.rds"))

topics = mergeTopics(protos)
jacc = jaccardTopics(topics, limit.abs = 10, atLeast = 0, limit.rel = 0.002,
                     pm.backend = "socket", ncpus = 4)
saveRDS(jacc, file = file.path("perplexity", "similarity.rds"))
sclop = SCLOP.pairwise(jacc)
saveRDS(sclop, file = file.path("perplexity", "sclop.rds"))

protos_anti = as.LDARep(lapply(1:100, function(i){
  getLDA(
    readRDS(file.path("..", "2020_DMKD_Ueberarbeitung_INRT", "ldarep", paste0(i, ".rds"))),
    which.max(readRDS(file.path("perplexity", paste0(i, ".rds")))))
}))
saveRDS(protos_anti, file = file.path("perplexity", "protos_anti.rds"))

topics = mergeTopics(protos_anti)
jacc = jaccardTopics(topics, limit.abs = 10, atLeast = 0, limit.rel = 0.002,
                     pm.backend = "socket", ncpus = 4)
saveRDS(jacc, file = file.path("perplexity", "similarity_anti.rds"))
sclop = SCLOP.pairwise(jacc)
saveRDS(sclop, file = file.path("perplexity", "sclop_anti.rds"))

## Subs
indices = readRDS("indices_sub_lda_usatoday.rds")
for(n in c(10,20,30,40,50)){
  protos = as.LDARep(lapply(1:100, function(i){
    getLDA(
      readRDS(file.path("..", "2020_DMKD_Ueberarbeitung_INRT", "ldarep", paste0(i, ".rds"))),
      indices[[i]][1:n][which.min(readRDS(file.path("perplexity", paste0(i, ".rds")))[indices[[i]]][1:n])])
  }))
  saveRDS(protos, file.path("perplexity", paste0("protos", n, ".rds")))
  
  topics = mergeTopics(protos)
  jacc = jaccardTopics(topics, limit.abs = 10, atLeast = 0, limit.rel = 0.002,
                       pm.backend = "socket", ncpus = 4)
  saveRDS(jacc, file = file.path("perplexity", paste0("similarity", n, ".rds")))
  sclop = SCLOP.pairwise(jacc)
  saveRDS(sclop, file = file.path("perplexity", paste0("sclop", n, ".rds")))
}
