# Supplementary material for: LDAPrototype: a model selection algorithm to improve reliability of latent Dirichlet allocation
Source: PeerJ Comput Sci. 2024 Sep 20;10:e2279. doi: 10.7717/peerj-cs.2279 (PMC11639148; doi:10.7717/peerj-cs.2279)
Supplement: Supplemental Information 1 [file peerj-cs-10-2279-s001.zip › plot_functions.R]

ploty = function(mat){
  ggplot(mat, aes(mat[,1], mat[,2], fill = Freq))+
    geom_tile(color = "white")+
    scale_fill_gradientn(colors = c("lightyellow", rev(sequential_hcl(500, "viridis"))),
                         limit = c(1,85000),
                         space = "Lab", 
                         name="Frequency") +
    theme_minimal()+ # minimal theme
    theme(axis.text.x = element_text(angle = 45, vjust = 1, 
                                     size = 12, hjust = 1))+
    xlab(colnames(mat)[1]) + ylab(colnames(mat)[2]) + xlim(0.4,1) + ylim(0.4,1) +
    coord_fixed()
}

ploty2 = function(mat){
  ggplot(mat, aes(mat[,1], mat[,2], fill = Freq))+
    geom_tile(color = "white")+
    scale_fill_gradientn(colors = c("lightyellow", rev(sequential_hcl(500, "viridis"))),
                         limit = c(1,39000),
                         space = "Lab", 
                         name="Frequency") +
    #theme_minimal()+ # minimal theme
    #theme(axis.text.x = element_text(angle = 45, vjust = 1, 
    #  size = 12, hjust = 1))+
    xlab(colnames(mat)[1]) + ylab(colnames(mat)[2]) + xlim(0.6,1) + ylim(0.6,1) #+
  #coord_fixed()
}

plotydiag = function(l){
  ggplot() + xlim(0.725, 0.925) +
    stat_ecdf(aes(l$res), geom = "step", color = "red") +
    stat_ecdf(aes(l$tab[,1]), geom = "step") +
    stat_ecdf(aes(l$tab[,2]), geom = "step") +
    stat_ecdf(aes(l$tab[,3]), geom = "step") +
    stat_ecdf(aes(l$tab[,4]), geom = "step") +
    stat_ecdf(aes(l$tab[,5]), geom = "step") +
    stat_ecdf(aes(l$tab[,6]), geom = "step") +
    stat_ecdf(aes(l$tab[,7]), geom = "step") +
    stat_ecdf(aes(l$tab[,8]), geom = "step") +
    stat_ecdf(aes(l$tab[,9]), geom = "step") +
    stat_ecdf(aes(l$tab[,10]), geom = "step") +
    stat_ecdf(aes(l$tab[,11]), geom = "step") +
    stat_ecdf(aes(l$tab[,12]), geom = "step") +
    stat_ecdf(aes(l$tab[,13]), geom = "step") +
    stat_ecdf(aes(l$tab[,14]), geom = "step") +
    stat_ecdf(aes(l$tab[,15]), geom = "step") +
    stat_ecdf(aes(l$tab[,16]), geom = "step") +
    stat_ecdf(aes(l$tab[,17]), geom = "step") +
    stat_ecdf(aes(l$tab[,18]), geom = "step") +
    stat_ecdf(aes(l$tab[,19]), geom = "step") +
    stat_ecdf(aes(l$tab[,20]), geom = "step") +
    stat_ecdf(aes(l$tab[,21]), geom = "step") +
    stat_ecdf(aes(l$tab[,22]), geom = "step") +
    stat_ecdf(aes(l$tab[,23]), geom = "step") +
    stat_ecdf(aes(l$tab[,24]), geom = "step") +
    stat_ecdf(aes(l$tab[,25]), geom = "step") +
    stat_ecdf(aes(l$tab[,26]), geom = "step") +
    stat_ecdf(aes(l$tab[,27]), geom = "step") +
    stat_ecdf(aes(l$tab[,28]), geom = "step") +
    stat_ecdf(aes(l$tab[,29]), geom = "step") +
    stat_ecdf(aes(l$tab[,30]), geom = "step") +
    stat_ecdf(aes(l$tab[,31]), geom = "step") +
    stat_ecdf(aes(l$tab[,32]), geom = "step") +
    stat_ecdf(aes(l$tab[,33]), geom = "step") +
    stat_ecdf(aes(l$tab[,34]), geom = "step") +
    stat_ecdf(aes(l$tab[,35]), geom = "step") +
    stat_ecdf(aes(l$tab[,36]), geom = "step") +
    stat_ecdf(aes(l$tab[,37]), geom = "step") +
    stat_ecdf(aes(l$tab[,38]), geom = "step") +
    stat_ecdf(aes(l$tab[,39]), geom = "step") +
    stat_ecdf(aes(l$tab[,40]), geom = "step") +
    stat_ecdf(aes(l$tab[,41]), geom = "step") +
    stat_ecdf(aes(l$tab[,42]), geom = "step") +
    stat_ecdf(aes(l$tab[,43]), geom = "step") +
    stat_ecdf(aes(l$tab[,44]), geom = "step") +
    stat_ecdf(aes(l$tab[,45]), geom = "step") +
    stat_ecdf(aes(l$tab[,46]), geom = "step") +
    stat_ecdf(aes(l$tab[,47]), geom = "step") +
    stat_ecdf(aes(l$tab[,48]), geom = "step") +
    stat_ecdf(aes(l$tab[,49]), geom = "step") +
    stat_ecdf(aes(l$tab[,50]), geom = "step") +
    stat_ecdf(aes(l$tab[,51]), geom = "step") +
    stat_ecdf(aes(l$tab[,52]), geom = "step") +
    stat_ecdf(aes(l$tab[,53]), geom = "step") +
    stat_ecdf(aes(l$tab[,54]), geom = "step") +
    stat_ecdf(aes(l$tab[,55]), geom = "step") +
    stat_ecdf(aes(l$tab[,56]), geom = "step") +
    stat_ecdf(aes(l$tab[,57]), geom = "step") +
    stat_ecdf(aes(l$tab[,58]), geom = "step") +
    stat_ecdf(aes(l$tab[,59]), geom = "step") +
    stat_ecdf(aes(l$tab[,60]), geom = "step") +
    stat_ecdf(aes(l$tab[,61]), geom = "step") +
    stat_ecdf(aes(l$tab[,62]), geom = "step") +
    stat_ecdf(aes(l$tab[,63]), geom = "step") +
    stat_ecdf(aes(l$tab[,64]), geom = "step") +
    stat_ecdf(aes(l$tab[,65]), geom = "step") +
    stat_ecdf(aes(l$tab[,66]), geom = "step") +
    stat_ecdf(aes(l$tab[,67]), geom = "step") +
    stat_ecdf(aes(l$tab[,68]), geom = "step") +
    stat_ecdf(aes(l$tab[,69]), geom = "step") +
    stat_ecdf(aes(l$tab[,70]), geom = "step") +
    stat_ecdf(aes(l$tab[,71]), geom = "step") +
    stat_ecdf(aes(l$tab[,72]), geom = "step") +
    stat_ecdf(aes(l$tab[,73]), geom = "step") +
    stat_ecdf(aes(l$tab[,74]), geom = "step") +
    stat_ecdf(aes(l$tab[,75]), geom = "step") +
    stat_ecdf(aes(l$tab[,76]), geom = "step") +
    stat_ecdf(aes(l$tab[,77]), geom = "step") +
    stat_ecdf(aes(l$tab[,78]), geom = "step") +
    stat_ecdf(aes(l$tab[,79]), geom = "step") +
    stat_ecdf(aes(l$tab[,80]), geom = "step") +
    stat_ecdf(aes(l$tab[,81]), geom = "step") +
    stat_ecdf(aes(l$tab[,82]), geom = "step") +
    stat_ecdf(aes(l$tab[,83]), geom = "step") +
    stat_ecdf(aes(l$tab[,84]), geom = "step") +
    stat_ecdf(aes(l$tab[,85]), geom = "step") +
    stat_ecdf(aes(l$tab[,86]), geom = "step") +
    stat_ecdf(aes(l$tab[,87]), geom = "step") +
    stat_ecdf(aes(l$tab[,88]), geom = "step") +
    stat_ecdf(aes(l$tab[,89]), geom = "step") +
    stat_ecdf(aes(l$tab[,90]), geom = "step") +
    stat_ecdf(aes(l$tab[,91]), geom = "step") +
    stat_ecdf(aes(l$tab[,92]), geom = "step") +
    stat_ecdf(aes(l$tab[,93]), geom = "step") +
    stat_ecdf(aes(l$tab[,94]), geom = "step") +
    stat_ecdf(aes(l$tab[,95]), geom = "step") +
    stat_ecdf(aes(l$tab[,96]), geom = "step") +
    stat_ecdf(aes(l$tab[,97]), geom = "step") +
    stat_ecdf(aes(l$tab[,98]), geom = "step") +
    stat_ecdf(aes(l$tab[,99]), geom = "step") +
    stat_ecdf(aes(l$tab[,100]), geom = "step")
}


plotydiagADD = function(l, type){ #type = "cos", "js", "jacc", or "rbo"
  others = setdiff(c("cos", "js", "jacc", "rbo"), type)
  allcol = RColorBrewer::brewer.pal(8, "Set1")[c(2:4, 7)]
  allcol = RColorBrewer::brewer.pal(4, "Dark2")
  allcol = RColorBrewer::brewer.pal(4, "Pastel2")
  allcol = RColorBrewer::brewer.pal(8, "Accent")[c(1,2,3,5)]
  col = allcol[match(others, c("cos", "js", "jacc", "rbo"))]
  files = file.path("proto", "cross", "sclop", paste0(others, type, ".rds"))
  bordercol = allcol[match(type, c("cos", "js", "jacc", "rbo"))]
  
  ggplot() + xlim(0.725, 0.925) +
    theme(panel.border = element_rect(colour = bordercol, fill = NA, size = 2)) +
    stat_ecdf(aes(colMeans(readRDS(files[1]), na.rm = TRUE)), geom = "step", col = col[1]) +
    stat_ecdf(aes(colMeans(readRDS(files[2]), na.rm = TRUE)), geom = "step", col = col[2]) +
    stat_ecdf(aes(colMeans(readRDS(files[3]), na.rm = TRUE)), geom = "step", col = col[3]) +
    stat_ecdf(aes(l$res), geom = "step", color = "red") +
    stat_ecdf(aes(l$tab[,1]), geom = "step") +
    stat_ecdf(aes(l$tab[,2]), geom = "step") +
    stat_ecdf(aes(l$tab[,3]), geom = "step") +
    stat_ecdf(aes(l$tab[,4]), geom = "step") +
    stat_ecdf(aes(l$tab[,5]), geom = "step") +
    stat_ecdf(aes(l$tab[,6]), geom = "step") +
    stat_ecdf(aes(l$tab[,7]), geom = "step") +
    stat_ecdf(aes(l$tab[,8]), geom = "step") +
    stat_ecdf(aes(l$tab[,9]), geom = "step") +
    stat_ecdf(aes(l$tab[,10]), geom = "step") +
    stat_ecdf(aes(l$tab[,11]), geom = "step") +
    stat_ecdf(aes(l$tab[,12]), geom = "step") +
    stat_ecdf(aes(l$tab[,13]), geom = "step") +
    stat_ecdf(aes(l$tab[,14]), geom = "step") +
    stat_ecdf(aes(l$tab[,15]), geom = "step") +
    stat_ecdf(aes(l$tab[,16]), geom = "step") +
    stat_ecdf(aes(l$tab[,17]), geom = "step") +
    stat_ecdf(aes(l$tab[,18]), geom = "step") +
    stat_ecdf(aes(l$tab[,19]), geom = "step") +
    stat_ecdf(aes(l$tab[,20]), geom = "step") +
    stat_ecdf(aes(l$tab[,21]), geom = "step") +
    stat_ecdf(aes(l$tab[,22]), geom = "step") +
    stat_ecdf(aes(l$tab[,23]), geom = "step") +
    stat_ecdf(aes(l$tab[,24]), geom = "step") +
    stat_ecdf(aes(l$tab[,25]), geom = "step") +
    stat_ecdf(aes(l$tab[,26]), geom = "step") +
    stat_ecdf(aes(l$tab[,27]), geom = "step") +
    stat_ecdf(aes(l$tab[,28]), geom = "step") +
    stat_ecdf(aes(l$tab[,29]), geom = "step") +
    stat_ecdf(aes(l$tab[,30]), geom = "step") +
    stat_ecdf(aes(l$tab[,31]), geom = "step") +
    stat_ecdf(aes(l$tab[,32]), geom = "step") +
    stat_ecdf(aes(l$tab[,33]), geom = "step") +
    stat_ecdf(aes(l$tab[,34]), geom = "step") +
    stat_ecdf(aes(l$tab[,35]), geom = "step") +
    stat_ecdf(aes(l$tab[,36]), geom = "step") +
    stat_ecdf(aes(l$tab[,37]), geom = "step") +
    stat_ecdf(aes(l$tab[,38]), geom = "step") +
    stat_ecdf(aes(l$tab[,39]), geom = "step") +
    stat_ecdf(aes(l$tab[,40]), geom = "step") +
    stat_ecdf(aes(l$tab[,41]), geom = "step") +
    stat_ecdf(aes(l$tab[,42]), geom = "step") +
    stat_ecdf(aes(l$tab[,43]), geom = "step") +
    stat_ecdf(aes(l$tab[,44]), geom = "step") +
    stat_ecdf(aes(l$tab[,45]), geom = "step") +
    stat_ecdf(aes(l$tab[,46]), geom = "step") +
    stat_ecdf(aes(l$tab[,47]), geom = "step") +
    stat_ecdf(aes(l$tab[,48]), geom = "step") +
    stat_ecdf(aes(l$tab[,49]), geom = "step") +
    stat_ecdf(aes(l$tab[,50]), geom = "step") +
    stat_ecdf(aes(l$tab[,51]), geom = "step") +
    stat_ecdf(aes(l$tab[,52]), geom = "step") +
    stat_ecdf(aes(l$tab[,53]), geom = "step") +
    stat_ecdf(aes(l$tab[,54]), geom = "step") +
    stat_ecdf(aes(l$tab[,55]), geom = "step") +
    stat_ecdf(aes(l$tab[,56]), geom = "step") +
    stat_ecdf(aes(l$tab[,57]), geom = "step") +
    stat_ecdf(aes(l$tab[,58]), geom = "step") +
    stat_ecdf(aes(l$tab[,59]), geom = "step") +
    stat_ecdf(aes(l$tab[,60]), geom = "step") +
    stat_ecdf(aes(l$tab[,61]), geom = "step") +
    stat_ecdf(aes(l$tab[,62]), geom = "step") +
    stat_ecdf(aes(l$tab[,63]), geom = "step") +
    stat_ecdf(aes(l$tab[,64]), geom = "step") +
    stat_ecdf(aes(l$tab[,65]), geom = "step") +
    stat_ecdf(aes(l$tab[,66]), geom = "step") +
    stat_ecdf(aes(l$tab[,67]), geom = "step") +
    stat_ecdf(aes(l$tab[,68]), geom = "step") +
    stat_ecdf(aes(l$tab[,69]), geom = "step") +
    stat_ecdf(aes(l$tab[,70]), geom = "step") +
    stat_ecdf(aes(l$tab[,71]), geom = "step") +
    stat_ecdf(aes(l$tab[,72]), geom = "step") +
    stat_ecdf(aes(l$tab[,73]), geom = "step") +
    stat_ecdf(aes(l$tab[,74]), geom = "step") +
    stat_ecdf(aes(l$tab[,75]), geom = "step") +
    stat_ecdf(aes(l$tab[,76]), geom = "step") +
    stat_ecdf(aes(l$tab[,77]), geom = "step") +
    stat_ecdf(aes(l$tab[,78]), geom = "step") +
    stat_ecdf(aes(l$tab[,79]), geom = "step") +
    stat_ecdf(aes(l$tab[,80]), geom = "step") +
    stat_ecdf(aes(l$tab[,81]), geom = "step") +
    stat_ecdf(aes(l$tab[,82]), geom = "step") +
    stat_ecdf(aes(l$tab[,83]), geom = "step") +
    stat_ecdf(aes(l$tab[,84]), geom = "step") +
    stat_ecdf(aes(l$tab[,85]), geom = "step") +
    stat_ecdf(aes(l$tab[,86]), geom = "step") +
    stat_ecdf(aes(l$tab[,87]), geom = "step") +
    stat_ecdf(aes(l$tab[,88]), geom = "step") +
    stat_ecdf(aes(l$tab[,89]), geom = "step") +
    stat_ecdf(aes(l$tab[,90]), geom = "step") +
    stat_ecdf(aes(l$tab[,91]), geom = "step") +
    stat_ecdf(aes(l$tab[,92]), geom = "step") +
    stat_ecdf(aes(l$tab[,93]), geom = "step") +
    stat_ecdf(aes(l$tab[,94]), geom = "step") +
    stat_ecdf(aes(l$tab[,95]), geom = "step") +
    stat_ecdf(aes(l$tab[,96]), geom = "step") +
    stat_ecdf(aes(l$tab[,97]), geom = "step") +
    stat_ecdf(aes(l$tab[,98]), geom = "step") +
    stat_ecdf(aes(l$tab[,99]), geom = "step") +
    stat_ecdf(aes(l$tab[,100]), geom = "step")
}
