# Supplementary material for: LDAPrototype: a model selection algorithm to improve reliability of latent Dirichlet allocation
Source: PeerJ Comput Sci. 2024 Sep 20;10:e2279. doi: 10.7717/peerj-cs.2279 (PMC11639148; doi:10.7717/peerj-cs.2279)
Supplement: Supplemental Information 1 [file peerj-cs-10-2279-s001.zip › plotECDF.R]

library(ldaPrototype)
library(data.table)
library(colorspace)
library(reshape2)
library(ggplot2)
library(ggmap)
library(GGally)

source("plot_functions.R")

dat = data.table(type = c("cosine", "js", rep("jaccard", 4), rep("rbo", 9)),
                 param = c("", "",
                           "limit.abs10_limit.rel0.005_atLeast0",
                           "limit.abs10_limit.rel0.002_atLeast0",
                           "limit.abs10_limit.rel0.001_atLeast0",
                           "limit.abs10_limit.rel0_atLeast0",
                           "k10_p0.1", "k10_p0.5", "k10_p0.8", "k20_p0.8", "k50_p0.8",
                           "k10_p0.9", "k20_p0.9", "k50_p0.9", "k100_p0.9"),
                 short = c("cos", "js",
                           "jacc_0.005", "jacc_0.002", "jacc_0.001", "jacc_0",
                           "rbo_10_0.1", "rbo_10_0.5",
                           "rbo_10_0.8", "rbo_20_0.8", "rbo_50_0.8",
                           "rbo_10_0.9", "rbo_20_0.9", "rbo_50_0.9", "rbo_100_0.9")
)
dat[,file := paste0(type, param)]

datcomp= copy(dat)
dat = dat[dat$short %in% c("cos", "js", "jacc_0.002", "rbo_20_0.9"),]


# ecdfs Werte berechnen
listecdf = lapply(seq_len(nrow(dat)), function(j){
  reslist = list()
  for(i in 1:100){
    reslist[[i]] = readRDS(ifelse(dat$type[j] %in% c("cosine", "js"),
                                  file.path("sclop", dat$type[j], paste0(i, ".rds")),
                                  file.path("sclop", dat$type[j], dat$param[j], paste0(i, ".rds"))))
  }
  res = colMeans(readRDS(file.path("proto", "sclop", paste0(dat$file[j], ".rds"))), na.rm = TRUE)
  tab = do.call(cbind, lapply(reslist, colMeans, na.rm = TRUE))
  list(res = res, tab = tab)
})
###

# nur die Auswahl betrachten:
l = lapply(seq_len(nrow(dat)), function(j) unlist(lapply(1:100, function(i){
  tmp = readRDS(ifelse(dat$type[j] %in% c("cosine", "js"),
                       file.path("sclop", dat$type[j], paste0(i, ".rds")),
                       file.path("sclop", dat$type[j], dat$param[j], paste0(i, ".rds"))))
  tmp[upper.tri(tmp)]
})))

pearson = matrix(ncol = nrow(dat), nrow = nrow(dat))

mats = list()

for(i in seq_len(nrow(dat)-1)){
  for(j in (i+1):nrow(dat)){
    pearson[i,j] = cor(l[[i]], l[[j]])
    mat = table(l[[i]], l[[j]])
    names(dimnames(mat)) = c(dat$short[i], dat$short[j])
    mat = as.data.frame(mat)
    mat = mat[mat$Freq != 0,]
    mat[,1] = as.numeric(as.character(mat[,1]))
    mat[,2] = as.numeric(as.character(mat[,2]))
    
    mats[[(i-1)*(nrow(dat))+j]] = mat
  }
}
###

# alle betrachten:
lcomp = lapply(seq_len(nrow(datcomp)), function(j) unlist(lapply(1:100, function(i){
  tmp = readRDS(ifelse(datcomp$type[j] %in% c("cosine", "js"),
                       file.path("sclop", datcomp$type[j], paste0(i, ".rds")),
                       file.path("sclop", datcomp$type[j], datcomp$param[j], paste0(i, ".rds"))))
  tmp[upper.tri(tmp)]
})))

pearsoncomp = matrix(ncol = nrow(datcomp), nrow = nrow(datcomp))

matscomp = list()

for(i in seq_len(nrow(datcomp)-1)){
  for(j in (i+1):nrow(datcomp)){
    pearsoncomp[i,j] = cor(lcomp[[i]], lcomp[[j]])
    matcomp = table(lcomp[[i]], lcomp[[j]])
    names(dimnames(matcomp)) = c(datcomp$short[i], datcomp$short[j])
    matcomp = as.data.frame(matcomp)
    matcomp = matcomp[matcomp$Freq != 0,]
    matcomp[,1] = as.numeric(as.character(matcomp[,1]))
    matcomp[,2] = as.numeric(as.character(matcomp[,2]))
    
    matscomp[[(i-1)*(nrow(datcomp))+j]] = matcomp
  }
}
###


plots = lapply(mats, ploty2)

tmp = matrix(1:(nrow(dat)*nrow(dat)), ncol = 4)
tmp[upper.tri(tmp)]

for(i in tmp[upper.tri(tmp)]){
  plots[[i]] = ggplot() + theme_nothing() +
    annotate("text", x = 0.8, y = 0.8, label = paste0("cor: ", round(pearson[i], 4)))+
    xlim(0.6,1) + ylim(0.6,1)
}
#plots[diag(tmp)] = lapply(listecdf, plotydiag)
# auf der Diagonalen zusaetzlich noch die anderen Maße hinzufuegen:
plots[diag(tmp)] = mapply(plotydiagADD, listecdf, list("cos", "js", "jacc", "rbo"), SIMPLIFY = FALSE)

pearson[!is.na(pearson)]

labs = c("Cosine", "Jensen-Shannon", "Jaccard (limit.rel=0.002)", "RBO (k=20, p=0.9)")
labs = c("Cosine", "Jensen-Shannon", "tJacc (limit.rel=0.002)", "RBO (k=20, p=0.9)")
ggmatrix(plots, 4, 4, labs, labs, byrow = FALSE, legend = 2)
# 800 x 690
# oder auch: 725 x 615

##
colnames(pearsoncomp) = rownames(pearsoncomp) = datcomp$short
melted = melt(pearsoncomp, na.rm =TRUE)

levels(melted$Var1) = c("Cosine", "Jensen-Shannon", "Jaccard (limit.rel=0.005)",
                        "Jaccard (limit.rel=0.002)", "Jaccard (limit.rel=0.001)",
                        "Jaccard (limit.rel=0.000)", "RBO (k=10, p=0.1)",
                        "RBO (k=10, p=0.5)", "RBO (k=10, p=0.8)", "RBO (k=20, p=0.8)",
                        "RBO (k=50, p=0.8)", "RBO (k=10, p=0.9)", "RBO (k=20, p=0.9)",
                        "RBO (k=50, p=0.9)", "RBO (k=100, p=0.9)")
levels(melted$Var1) = c("Cosine", "Jensen-Shannon", "tJacc (limit.rel=0.005)",
                        "tJacc (limit.rel=0.002)", "tJacc (limit.rel=0.001)",
                        "tJacc (limit.rel=0.000)", "RBO (k=10, p=0.1)",
                        "RBO (k=10, p=0.5)", "RBO (k=10, p=0.8)", "RBO (k=20, p=0.8)",
                        "RBO (k=50, p=0.8)", "RBO (k=10, p=0.9)", "RBO (k=20, p=0.9)",
                        "RBO (k=50, p=0.9)", "RBO (k=100, p=0.9)")
levels(melted$Var2) = c("Cosine", "Jensen-Shannon", "Jaccard (limit.rel=0.005)",
                        "Jaccard (limit.rel=0.002)", "Jaccard (limit.rel=0.001)",
                        "Jaccard (limit.rel=0.000)", "RBO (k=10, p=0.1)",
                        "RBO (k=10, p=0.5)", "RBO (k=10, p=0.8)", "RBO (k=20, p=0.8)",
                        "RBO (k=50, p=0.8)", "RBO (k=10, p=0.9)", "RBO (k=20, p=0.9)",
                        "RBO (k=50, p=0.9)", "RBO (k=100, p=0.9)")
levels(melted$Var2) = c("Cosine", "Jensen-Shannon", "tJacc (limit.rel=0.005)",
                        "tJacc (limit.rel=0.002)", "tJacc (limit.rel=0.001)",
                        "tJacc (limit.rel=0.000)", "RBO (k=10, p=0.1)",
                        "RBO (k=10, p=0.5)", "RBO (k=10, p=0.8)", "RBO (k=20, p=0.8)",
                        "RBO (k=50, p=0.8)", "RBO (k=10, p=0.9)", "RBO (k=20, p=0.9)",
                        "RBO (k=50, p=0.9)", "RBO (k=100, p=0.9)")

ggheatmap = ggplot(melted, aes(Var2, Var1, fill = value))+
  geom_tile(color = "white")+
  scale_fill_gradient2(low = "blue", high = "red", mid = "white", 
                       midpoint = 0, limit = c(0,1), space = "Lab", 
                       name="Pearson\nCorrelation") +
  theme_minimal()+ # minimal theme
  scale_y_discrete(position = "right") +
  theme(axis.text.x = element_text(angle = -45, vjust = 0, hjust = 0),
        text = element_text(size = 13)) +
  coord_fixed()

ggheatmap + 
  geom_text(aes(Var2, Var1, label = round(value, 2)), color = "black", size = 4) +
  theme(
    axis.title.x = element_blank(),
    axis.title.y = element_blank(),
    panel.grid.major = element_blank(),
    panel.border = element_blank(),
    panel.background = element_blank(),
    axis.ticks = element_blank(),
    legend.justification = c(1, 0),
    legend.position = c(0.5, 0.7),
    legend.direction = "horizontal")+
  guides(fill = guide_colorbar(barwidth = 7, barheight = 1,
                               title.position = "top", title.hjust = 0.5))
# 800x750
# oder auch: 725 x 675
# bzw.: 650 x 610
