# Supplementary material for: LDAPrototype: a model selection algorithm to improve reliability of latent Dirichlet allocation
Source: PeerJ Comput Sci. 2024 Sep 20;10:e2279. doi: 10.7717/peerj-cs.2279 (PMC11639148; doi:10.7717/peerj-cs.2279)
Supplement: Supplemental Information 1 [file peerj-cs-10-2279-s001.zip › plotECDF_base.R]

for(j in seq_len(nrow(dat))){
  reslist = list()
  for(i in 1:100){
    reslist[[i]] = readRDS(ifelse(dat$type[j] %in% c("cosine", "js"),
                                  file.path("sclop", dat$type[j], paste0(i, ".rds")),
                                  file.path("sclop", dat$type[j], dat$param[j], paste0(i, ".rds"))))
  }
  res = readRDS(file.path("proto", "sclop", paste0(dat$file[j], ".rds")))
  
  xlim = c(0.5,1)
  
  plot(
    ecdf(colMeans(reslist[[1]], na.rm = TRUE)),
    xlim = xlim,
    verticals = T,
    pch = NA,
    #main = dat$short[j],
    xlab = "Mean LDA Similarity"
  )
  
  for (i in 2:100) {
    plot(ecdf(colMeans(reslist[[i]], na.rm = TRUE)),
         add = TRUE,
         verticals = T,
         pch = NA)
  }
  
  plot(
    ecdf(colMeans(res, na.rm = TRUE)),
    add = TRUE,
    col = "red",
    verticals = T,
    pch = NA
  )
}
