# Supplementary material for: LDAPrototype: a model selection algorithm to improve reliability of latent Dirichlet allocation
Source: PeerJ Comput Sci. 2024 Sep 20;10:e2279. doi: 10.7717/peerj-cs.2279 (PMC11639148; doi:10.7717/peerj-cs.2279)
Supplement: Supplemental Information 1 [file peerj-cs-10-2279-s001.zip › rebuild_lost_jaccard.R]

message("rebuild_lost_jaccard.R")
starttime = Sys.time()

library(ldaPrototype)
library(data.table)

limit.abs = 10
atLeast = 0
limit.rel = 0
name = paste0("limit.abs", limit.abs, "_limit.rel", limit.rel, "_atLeast", atLeast)

lda = readRDS(file.path("ldarep", "85.rds"))
lda$id = "USAtoday"
topics = mergeTopics(lda)

a = Sys.time()
jacc = jaccardTopics(topics, limit.rel = 0, limit.abs = 10, atLeast = 0)
b = Sys.time()
message("serial jaccard: ", difftime(b, a, units = "hours"), " hours")
saveRDS(jacc, file.path("similarity", "jaccard", name, "85serial.rds"))

gc(verbose = TRUE, reset = TRUE)

a = Sys.time()
jacc = jaccardTopics(topics, limit.rel = 0, limit.abs = 10, atLeast = 0,
  pm.backend = "socket", ncpus = 4)
b = Sys.time()
message("available cores: ", future::availableCores())
message("parallel jaccard (4 cpus): ", difftime(b, a, units = "hours"), " hours")
saveRDS(jacc, file.path("similarity", "jaccard", name, "85parallel.rds"))

gc(verbose = TRUE, reset = TRUE)

a = Sys.time()
sclop = SCLOP.pairwise(jacc)
b = Sys.time()
message("sclop: ", difftime(b, a, units = "hours"), " hours")
saveRDS(sclop, file.path("sclop", "jaccard", name, "85.rds"))

message(difftime(Sys.time(), starttime, units = "hours"), " hours")

gc(verbose = TRUE, reset = TRUE)
