# Supplementary material for: LDAPrototype: a model selection algorithm to improve reliability of latent Dirichlet allocation
Source: PeerJ Comput Sci. 2024 Sep 20;10:e2279. doi: 10.7717/peerj-cs.2279 (PMC11639148; doi:10.7717/peerj-cs.2279)
Supplement: Supplemental Information 1 [file peerj-cs-10-2279-s001.zip › reliability_score_table.R]

library(data.table)
library(xtable)

# usatoday: LDAProto, Perplexity, NPMI, jeweils mit 10, 20, 30, 40, 50, 100
indices = readRDS("indices_sub_lda_usatoday.rds")

l = lapply(readRDS(file.path("..", "2020_DMKD_weitere_Datensaetze", "usatoday", "protos_sclop_sub.rds")), colMeans, na.rm = TRUE)
names(l) = paste0("res", c(10,20,30,40,50,100))
l$tab = do.call(cbind, lapply(readRDS(file.path("..", "2020_DMKD_weitere_Datensaetze", "usatoday", "sclops.rds")), colMeans, na.rm = TRUE))
l$name = "usatoday"

# perplexity
l[(length(l)+1):(length(l)+6)] = lapply(paste0("sclop", c(10,20,30,40,50,"")), function(x){
  colMeans(readRDS(file.path("perplexity", paste0(x, ".rds"))), na.rm = TRUE)
})
names(l)[names(l) == ""] = paste0("perplexity", c(10,20,30,40,50,100))

# npmi_mean
l[(length(l)+1):(length(l)+6)] = lapply(paste0("sclop", c(10,20,30,40,50,"")), function(x){
  colMeans(readRDS(file.path("npmi", "mean", paste0(x, ".rds"))), na.rm = TRUE)
})
names(l)[names(l) == ""] = paste0("npmi_mean", c(10,20,30,40,50,100))

sapply(l[!names(l) %in% c("tab", "name")], mean)


tab_usa = rbind(
  cbind(sapply(c(10,20,30,40,50), function(n)
    summary(sapply(1:100, function(i) mean(l$tab[,i][indices[[i]][1:n]])))
  ),
  summary(colMeans(l$tab)))[c("Min.", "Mean", "Max."),],
  sapply(c(10,20,30,40,50,100), function(n){
    sapply(c("res", "perplexity", "npmi_mean"), function(m){
      mean(l[[paste0(m,n)]])
    })
  })
)
colnames(tab_usa) = c(10,20,30,40,50,100)
xtable(tab_usa, digits = 4)

# cross: cosine, JS, tJacc, RBO jeweils ueber Kreuz
dat = data.table(type = c("cosine", "js", rep("jaccard", 4), rep("rbo", 9)),
                 param = c("", "",
                           "limit.abs10_limit.rel0.005_atLeast0",
                           "limit.abs10_limit.rel0.002_atLeast0",
                           "limit.abs10_limit.rel0.001_atLeast0",
                           "limit.abs10_limit.rel0_atLeast0",
                           "k10_p0.1", "k10_p0.5", "k10_p0.8", "k20_p0.8", "k50_p0.8",
                           "k10_p0.9", "k20_p0.9", "k50_p0.9", "k100_p0.9"),
                 short = c("cos", "js",
                           "jacc_0.005", "jacc_0.002", "jacc_0.001", "jacc_0",
                           "rbo_10_0.1", "rbo_10_0.5",
                           "rbo_10_0.8", "rbo_20_0.8", "rbo_50_0.8",
                           "rbo_10_0.9", "rbo_20_0.9", "rbo_50_0.9", "rbo_100_0.9")
)
dat[,file := paste0(type, param)]
dat = dat[dat$short %in% c("cos", "js", "jacc_0.002", "rbo_20_0.9"),]
dat[, alt := c("cos", "js", "jacc", "rbo")]
dat = dat[c(1,3,2,4),]

cross_data = sapply(seq_len(nrow(dat)), function(j){
  reslist = list()
  for(i in 1:100){
    reslist[[i]] = readRDS(ifelse(dat$type[j] %in% c("cosine", "js"),
                                  file.path("..", "2020_DMKD_Ueberarbeitung_INRT", "sclop", dat$type[j], paste0(i, ".rds")),
                                  file.path("..", "2020_DMKD_Ueberarbeitung_INRT", "sclop", dat$type[j], dat$param[j], paste0(i, ".rds"))))
  }
  res = mean(colMeans(readRDS(file.path("..", "2020_DMKD_Ueberarbeitung_INRT", "proto", "sclop", paste0(dat$file[j], ".rds"))), na.rm = TRUE))
  tab = colMeans(do.call(cbind, lapply(reslist, colMeans, na.rm = TRUE)))
  others = setdiff(c("cos", "js", "jacc", "rbo"), dat$alt[j])
  cross = sapply(others, function(x)
    mean(colMeans(readRDS(file.path("..", "2020_DMKD_Ueberarbeitung_INRT", "proto", "cross", "sclop", paste0(x, dat$alt[j], ".rds"))), na.rm = TRUE)))
  res = c(cross, res)
  names(res)[4] = dat$alt[j]
  tab = summary(tab)[c("Min.", "Mean", "Max.")]
  c(tab, res[order(names(res))])
})
colnames(cross_data) = c("cos", "tJacc", "JS", "RBO")

xtable(cross_data, digits = 4)


# reuters: K = 5, ..., 15 und R = 50, 100, 200, 500
tab_reuters = do.call(cbind, lapply(c(50,100,200,500), function(n){
  reuters_data_50 = lapply(paste0("n", n, "K", c(5:15)),
                           function(type)
                             list(res = colMeans(readRDS(file.path("..", "2020_DMKD_weitere_Datensaetze", "reuters", type, "protos_sclop.rds")), na.rm = TRUE),
                                  tab = do.call(cbind, lapply(readRDS(file.path("..", "2020_DMKD_weitere_Datensaetze", "reuters", type, "sclops.rds")), colMeans, na.rm = TRUE)),
                                  name = paste0("R=50\nK=", substr(type, 5, nchar(type))))
  )
  
  tab_reuters_50 = rbind(sapply(reuters_data_50, function(dat) summary(colMeans(dat$tab)))[c("Min.", "Mean", "Max."),],
                         sapply(reuters_data_50, function(dat) mean(dat$res)))
  colnames(tab_reuters_50) = 5:15
  rownames(tab_reuters_50)[4] = "LDAPrototype"
  tab_reuters_50
}))
xtable(t(tab_reuters), digits = 4)

# weitere: economy, politics, tweets, nyt
tab_others = cbind(sapply(c("tweets", "politics", "economy"),
                          function(type){
                            tmp = list(res = colMeans(readRDS(file.path("..", "2020_DMKD_weitere_Datensaetze", type, "protos_sclop.rds")), na.rm = TRUE),
                                       tab = do.call(cbind, lapply(readRDS(file.path("..", "2020_DMKD_weitere_Datensaetze", type, "sclops.rds")), colMeans, na.rm = TRUE)),
                                       name = type)
                            c(summary(colMeans(tmp$tab))[c("Min.", "Mean", "Max.")], "LDAPrototype" = mean(tmp$res))
                          }),
                   c(0, mean(colMeans(readRDS(file.path("..", "2020_DMKD_weitere_Datensaetze", "nyt", "sclop.rds")), na.rm = TRUE)), 0, 0))
xtable(tab_others, digits = 4)
                   
