# Supplementary material for: LDAPrototype: a model selection algorithm to improve reliability of latent Dirichlet allocation
Source: PeerJ Comput Sci. 2024 Sep 20;10:e2279. doi: 10.7717/peerj-cs.2279 (PMC11639148; doi:10.7717/peerj-cs.2279)
Supplement: Supplemental Information 1 [file peerj-cs-10-2279-s001.zip › save_proto_reps.R]

library(ldaPrototype)
library(data.table)

dat = data.table(type = c("cosine", "js", rep("jaccard", 4), rep("rbo", 9)),
                 param = c("", "",
                           "limit.abs10_limit.rel0.001_atLeast0",
                           "limit.abs10_limit.rel0.002_atLeast0",
                           "limit.abs10_limit.rel0.005_atLeast0",
                           "limit.abs10_limit.rel0_atLeast0",
                           "k10_p0.1", "k10_p0.5", "k10_p0.8", "k10_p0.9", "k100_p0.9",
                           "k20_p0.8", "k20_p0.9", "k50_p0.8", "k50_p0.9"))
#dat = dat[14:15,]
dat = dat[11,]
proto = list()

for(i in 1:100){
  lda = readRDS(file.path("ldarep", paste0(i, ".rds")))
  for(j in seq_len(nrow(dat))){
    if(dat$param[j] == ""){
      proto[[dat$type[j]]][[i]] = getLDA(
        getPrototype(lda, sclop = readRDS(file.path("sclop", dat$type[j],
                                                    paste0(i, ".rds")))))
    }else{
      proto[[paste0(dat$type[j], dat$param[j])]][[i]] = getLDA(
        getPrototype(lda, sclop = readRDS(file.path("sclop", dat$type[j],
                                                    dat$param[j],
                                                    paste0(i, ".rds")))))
    }
  }
}

for(j in names(proto)){
  saveRDS(as.LDARep(proto[[j]]), file = file.path("proto", paste0(j, ".rds")))
}
