# Supplementary material for: LDAPrototype: a model selection algorithm to improve reliability of latent Dirichlet allocation
Source: PeerJ Comput Sci. 2024 Sep 20;10:e2279. doi: 10.7717/peerj-cs.2279 (PMC11639148; doi:10.7717/peerj-cs.2279)
Supplement: Supplemental Information 1 [file peerj-cs-10-2279-s001.zip › tmp.R]

jacc = readRDS(file.path("sclop", "jaccard", "limit.abs10_limit.rel0_atLeast0", paste0(1, ".rds")))
jacc2 = readRDS(file.path("sclop", "jaccard", "limit.abs10_limit.rel0.001_atLeast0", paste0(1, ".rds")))
jacc3 = readRDS(file.path("sclop", "jaccard", "limit.abs10_limit.rel0.002_atLeast0", paste0(1, ".rds")))
jacc4 = readRDS(file.path("sclop", "jaccard", "limit.abs10_limit.rel0.005_atLeast0", paste0(1, ".rds")))
js = readRDS(file.path("sclop", "js", paste0(1, ".rds")))
cos = readRDS(file.path("sclop", "cosine", paste0(1, ".rds")))


reslist = list()
for(i in 1:100){
  reslist[[i]] = readRDS(file.path("sclop", dat$file[j], paste0(i, ".rds")))
}

cos = sapply(1:100, function(i)
       which.max(colSums(readRDS(file.path("sclop", "cosine", paste0(i, ".rds"))), na.rm = TRUE)))
js = sapply(1:100, function(i)
  which.max(colSums(readRDS(file.path("sclop", "js", paste0(i, ".rds"))), na.rm = TRUE)))
jacc = sapply(1:100, function(i)
  which.max(colSums(readRDS(file.path("sclop", "jaccard", "limit.abs10_limit.rel0_atLeast0", paste0(i, ".rds"))), na.rm = TRUE)))
jacc2 = sapply(1:100, function(i)
  which.max(colSums(readRDS(file.path("sclop", "jaccard", "limit.abs10_limit.rel0.001_atLeast0", paste0(i, ".rds"))), na.rm = TRUE)))
jacc3 = sapply(1:100, function(i)
  which.max(colSums(readRDS(file.path("sclop", "jaccard", "limit.abs10_limit.rel0.002_atLeast0", paste0(i, ".rds"))), na.rm = TRUE)))
jacc4 = sapply(1:100, function(i)
  which.max(colSums(readRDS(file.path("sclop", "jaccard", "limit.abs10_limit.rel0.005_atLeast0", paste0(i, ".rds"))), na.rm = TRUE)))


# zweistufig? ... Vergleich mit Perplexity, Vergleich mit Topic Coherence
