# Supplementary material for: LDAPrototype: a model selection algorithm to improve reliability of latent Dirichlet allocation
Source: PeerJ Comput Sci. 2024 Sep 20;10:e2279. doi: 10.7717/peerj-cs.2279 (PMC11639148; doi:10.7717/peerj-cs.2279)
Supplement: Supplemental Information 1 [file peerj-cs-10-2279-s001.zip › transfer_jaccard.R]

library(ldaPrototype)
library(data.table)

RNGversion("3.5.0")
set.seed(1895)
seeds = sample(9999999, 100)
seedlist = lapply(seeds, function(x){set.seed(x); sample(06022019, 100)})
param = list(K = 50, alpha = 1/50, eta = 1/50, num.iterations = 200, burnin = 70)

limit.abs = 10
atLeast = 0

for(limitrel in c("0", "01000", "0500", "0200")){
  limit.rel = 1/as.integer(limitrel)
  if(is.infinite(limit.rel)) limit.rel = 0
  name = paste0("limit.abs", limit.abs, "_limit.rel", limit.rel, "_atLeast", atLeast)
  dir.create(file.path("similarity", "jaccard", name))
  for(i in 1:100){
    file = file.path("batchtools", paste0("100runStability", limitrel),
      "results", paste0(i, ".rds"))
    ldas = readRDS(file)
    sims = ldas$similarities
    ldas = lapply(ldas$lda, LDA, param = param)
    set.seed(seeds[i])
    ldas = as.LDARep(lda = ldas, id = paste0("LDARep", i),
      job = data.table(job.id = 1:100,
        K = 50, alpha = 1/50, eta = 1/50, num.iterations = 200, burnin = 70,
        seed = sample(06022019, 100)))

    topics = mergeTopics(ldas)

    index = topics > limit.abs &
      topics > rep(colSums(topics) * limit.rel, each = nrow(topics))
    wordsconsidered = colSums(index)

    res = list(sims = sims,
      wordslimit = wordsconsidered, wordsconsidered = wordsconsidered,
      param = list(limit.rel = limit.rel, limit.abs = limit.abs, atLeast = atLeast))
    class(res) = "TopicSimilarity"

    saveRDS(res, file.path("similarity", "jaccard", name, paste0(i, ".rds")))
  }
}
