# Supplementary material for: LDAPrototype: a model selection algorithm to improve reliability of latent Dirichlet allocation
Source: PeerJ Comput Sci. 2024 Sep 20;10:e2279. doi: 10.7717/peerj-cs.2279 (PMC11639148; doi:10.7717/peerj-cs.2279)
Supplement: Supplemental Information 1 [file peerj-cs-10-2279-s001.zip › transfer_lda.R]

library(ldaPrototype)
library(data.table)

RNGversion("3.5.0")
set.seed(1895)
seeds = sample(9999999, 100)
seedlist = lapply(seeds, function(x){set.seed(x); sample(06022019, 100)})
param = list(K = 50, alpha = 1/50, eta = 1/50, num.iterations = 200, burnin = 70)

for(i in 1:100){
  file = file.path("batchtools", "100runStability0", "results", paste0(i, ".rds"))
  # 85 wirft Fehler, nehme daort 100runStability0500
  ldas = lapply(readRDS(file)$lda, LDA, param = param)
  set.seed(seeds[i])
  ldas = as.LDARep(lda = ldas, id = paste0("LDARep", i),
    job = data.table(job.id = 1:100,
      K = 50, alpha = 1/50, eta = 1/50, num.iterations = 200, burnin = 70,
      seed = sample(06022019, 100)))
  saveRDS(ldas, file.path("ldarep", paste0(i, ".rds")))
}
