# Supplementary material for: LDAPrototype: a model selection algorithm to improve reliability of latent Dirichlet allocation
Source: PeerJ Comput Sci. 2024 Sep 20;10:e2279. doi: 10.7717/peerj-cs.2279 (PMC11639148; doi:10.7717/peerj-cs.2279)
Supplement: Supplemental Information 1 [file peerj-cs-10-2279-s001.zip › transfer_sclop.R]

setwd("C:/Users/Jonas/Desktop/HomeOffice/2020_DMKD_Ueberarbeitung_INRT")

limit.abs = 10
atLeast = 0

for(limitrel in c("01000", "0500", "0200")){#c("0", "01000", "0500", "0200")){
  limit.rel = 1/as.integer(limitrel)
  if(is.infinite(limit.rel)) limit.rel = 0
  name = paste0("limit.abs", limit.abs, "_limit.rel", limit.rel, "_atLeast", atLeast)
  dir.create(file.path("sclop", "jaccard", name))
  for(i in 1:100){
    file = file.path("batchtools", paste0("100runStability", limitrel),
      "results", paste0(i, ".rds"))
    sclop = readRDS(file)$res
    saveRDS(sclop, file.path("sclop", "jaccard", name, paste0(i, ".rds")))
  }
}
